# Supplementary material for: Bis{1,4-bis­[(3-butyl­imidazolium-1-yl)meth­yl]benzene}­silver(I) bis­(hexa­fluoridophosphate)
Source: Acta Crystallogr Sect E Struct Rep Online. 2010 Sep 25;66(Pt 10):m1286–7. doi: 10.1107/S1600536810036524 (PMC2983204; doi:10.1107/S1600536810036524)
Supplement: Supplementary file 1 [file e-66-m1286-sup1.cif]

##############################################################################
###                                                                        ###
###        Electronic paper (Acta Crystallographica Section E)             ###
###                                                                        ###
##############################################################################
#                                                                            #
# This CIF contains the data in a paper accepted for publication in Acta     #
# Crystallographica Section E. It conforms to the requirements of Notes      #
# for Authors for Section E, and has been peer reviewed under the auspices   #
# of the IUCr Commission on Journals.                                        #
#                                                                            #
# Full details of the Crystallographic Information File format               #
# are given in the paper "The Crystallographic Information File (CIF):       #
# a New Standard Archive File for Crystallography" by S. R. Hall, F. H.      #
# Allen and I. D. Brown [Acta Cryst. (1991), A47, 655-685].                  #
#                                                                            #
# The current version of the core CIF dictionary is obtainable from          #
# ftp://ftp.iucr.org/pub/cif_core.dic. The current version number is 2.4.    #
#                                                                            #
# Software is freely available for graphical display of the structure(s) in  #
# this CIF.  For information consult the CIF home page http://www.iucr.org/  #
# cif/home.html                                                              #
#                                                                            #
# This file may be used for bona fide research purposes within the           #
# scientific community so long as proper attribution is given to the journal # 
# article from which it was obtained.                                        #
#                                                                            #
##############################################################################
                                             
data_global
_audit_creation_method     'form.cif (version 2.0)'
_journal_data_validation_number     ?
_journal_date_recd_electronic     2010-09-06
_journal_date_accepted     2010-09-13
_journal_name_full     'Acta Crystallographica, Section E'
_journal_year     2010
_journal_volume     66
_journal_issue     10
_journal_page_first     m1286
_journal_page_last     m1287
_journal_paper_category     QM
_journal_coeditor_code     LH5130
_publ_contact_author_name     'Prof. Fun, Hoong-Kun'
_publ_contact_author_address
;
      X-ray Crystallography Unit
      School of Physics
      Universiti Sains Malaysia
      11800 USM, Penang
      MALAYSIA
;
_publ_contact_author_email     'hkfun@usm.my'
_publ_contact_author_fax     '604 6579150'
_publ_contact_author_phone     '604 6533652'
_publ_section_title
;
Bis{1,4-bis[(3-butylimidazolium-1-yl)methyl]benzene}silver(I)
bis(hexafluoridophosphate)
;
loop_
    _publ_author_name
    _publ_author_footnote
    _publ_author_address
    'Rosenani A. Haque' ?
;
      School of Chemical Sciences
      Universiti Sains Malaysia
      11800 USM, Penang
      Malaysia
;
    'Abbas Washeel' ?
;
      School of Chemical Sciences
      Universiti Sains Malaysia
      11800 USM, Penang
      Malaysia
;
    'Siang Guan Teoh' ?
;
      School of Chemical Sciences
      Universiti Sains Malaysia
      11800 USM, Penang
      Malaysia
;
    'Madhukar Hemamalini' ?
;
      X-ray Crystallography Unit
      School of Physics
      Universiti Sains Malaysia
      11800 USM, Penang
      Malaysia
;
    'Hoong-Kun Fun'
;
Thomson Reuters ResearcherID: A-3561-2009.
;
;
      X-ray Crystallography Unit
      School of Physics
      Universiti Sains Malaysia
      11800 USM, Penang
      Malaysia
;
data_I
_audit_creation_method     SHELXL-97
_chemical_name_systematic
;
Bis{1,4-bis[(3-butylimidazolium-1-yl)methyl]benzene}silver(I)
bis(hexafluoridophosphate)
;
_chemical_name_common     ?
_chemical_formula_moiety     '2(C22 H30 N4 Ag +), 2(F6 P -)'
_chemical_formula_sum     'C44 H60 Ag2 F12 N8 P2'
_chemical_formula_iupac     '[Ag2 (C22 H30 N4)2] (P F6)2'
_chemical_formula_weight     1206.68
_chemical_melting_point     ?
_symmetry_cell_setting     triclinic
_symmetry_space_group_name_H-M     'P -1'
_symmetry_space_group_name_Hall     '-P 1'
loop_
    _symmetry_equiv_pos_as_xyz
    'x, y, z'
    '-x, -y, -z'
_cell_length_a     11.3636(15)
_cell_length_b     11.4119(15)
_cell_length_c     11.9918(15)
_cell_angle_alpha     63.528(2)
_cell_angle_beta     89.335(2)
_cell_angle_gamma     65.811(2)
_cell_volume     1241.7(3)
_cell_formula_units_Z     1
_cell_measurement_reflns_used     9946
_cell_measurement_theta_min     2.48
_cell_measurement_theta_max     30.12
_cell_measurement_temperature     100.00(10)
_exptl_crystal_description     block
_exptl_crystal_colour     colourless
_exptl_crystal_size_max     0.24
_exptl_crystal_size_mid     0.14
_exptl_crystal_size_min     0.08
_exptl_crystal_density_diffrn     1.614
_exptl_crystal_density_meas     ?
_exptl_crystal_density_method     'not measured'
_exptl_crystal_F_000     612
_exptl_absorpt_coefficient_mu     0.939
_exptl_absorpt_correction_type     multi-scan
_exptl_absorpt_process_details     '(SADABS; Bruker, 2009)'
_exptl_absorpt_correction_T_min     0.8060
_exptl_absorpt_correction_T_max     0.9295
_exptl_special_details
;
The crystal was placed in the cold stream of an Oxford Cryosystems Cobra
open-flow nitrogen cryostat (Cosier & Glazer, 1986) operating at
100.0(1) K.
;
_diffrn_ambient_temperature     100.00(10)
_diffrn_radiation_type     MoK\a
_diffrn_radiation_wavelength     0.71073
_diffrn_radiation_source     'fine-focus sealed tube'
_diffrn_radiation_monochromator     graphite
_diffrn_measurement_device_type
;
Bruker APEXII DUO CCD area-detector
;
_diffrn_measurement_method     '\f and \w scans'
_diffrn_detector_area_resol_mean     .
_diffrn_reflns_number     25433
_diffrn_reflns_av_R_equivalents     0.0345
_diffrn_reflns_av_sigmaI/netI     0.0347
_diffrn_reflns_theta_min     1.94
_diffrn_reflns_theta_max     30.00
_diffrn_reflns_theta_full     30.00
_diffrn_measured_fraction_theta_max     0.987
_diffrn_measured_fraction_theta_full     0.987
_diffrn_reflns_limit_h_min     -15
_diffrn_reflns_limit_h_max     15
_diffrn_reflns_limit_k_min     -16
_diffrn_reflns_limit_k_max     16
_diffrn_reflns_limit_l_min     -16
_diffrn_reflns_limit_l_max     16
_diffrn_standards_number     0
_diffrn_standards_interval_count     .
_diffrn_standards_interval_time     .
_diffrn_standards_decay_%     ?
_refine_special_details
;
 Refinement of F^2^ against ALL reflections.  The weighted R-factor wR and
 goodness of fit S are based on F^2^, conventional R-factors R are based
 on F, with F set to zero for negative F^2^. The threshold expression of
 F^2^ > 2sigma(F^2^) is used only for calculating R-factors(gt) etc. and is
 not relevant to the choice of reflections for refinement.  R-factors based
 on F^2^ are statistically about twice as large as those based on F, and R-
 factors based on ALL data will be even larger.
;
_reflns_number_total     7142
_reflns_number_gt     6512
_reflns_threshold_expression     I>2\s(I)
_refine_ls_structure_factor_coef     Fsqd
_refine_ls_matrix_type     full
_refine_ls_R_factor_all     0.0559
_refine_ls_R_factor_gt     0.0506
_refine_ls_wR_factor_gt     0.1522
_refine_ls_wR_factor_ref     0.1612
_refine_ls_goodness_of_fit_ref     1.155
_refine_ls_restrained_S_all     1.155
_refine_ls_number_reflns     7142
_refine_ls_number_parameters     309
_refine_ls_number_restraints     0
_refine_ls_hydrogen_treatment     constr
_refine_ls_weighting_scheme     calc
_refine_ls_weighting_details
         'calc w=1/[\s^2^(Fo^2^)+(0.0678P)^2^+6.8955P] where P=(Fo^2^+2Fc^2^)/3'
_atom_sites_solution_hydrogens     geom
_atom_sites_solution_primary     direct
_atom_sites_solution_secondary     difmap
_refine_ls_shift/su_max     ?
_refine_ls_shift/su_max_lt     0.001
_refine_ls_shift/su_mean     0.000
_refine_diff_density_max     3.156
_refine_diff_density_min     -1.225
_refine_ls_extinction_method     none
_refine_ls_extinction_coef     ?
loop_
    _atom_type_symbol
    _atom_type_description
    _atom_type_scat_dispersion_real
    _atom_type_scat_dispersion_imag
    _atom_type_scat_source
    'C' 'C' 0.0033 0.0016
                         'International Tables Vol C Tables 4.2.6.8 and 6.1.1.4'
    'H' 'H' 0.0000 0.0000
                         'International Tables Vol C Tables 4.2.6.8 and 6.1.1.4'
    'N' 'N' 0.0061 0.0033
                         'International Tables Vol C Tables 4.2.6.8 and 6.1.1.4'
    'F' 'F' 0.0171 0.0103
                         'International Tables Vol C Tables 4.2.6.8 and 6.1.1.4'
    'P' 'P' 0.1023 0.0942
                         'International Tables Vol C Tables 4.2.6.8 and 6.1.1.4'
    'Ag' 'Ag' -0.8971 1.1015
                         'International Tables Vol C Tables 4.2.6.8 and 6.1.1.4'
_computing_data_collection     'APEX2 (Bruker, 2009)'
_computing_cell_refinement     'SAINT (Bruker, 2009)'
_computing_data_reduction     'SAINT (Bruker, 2009)'
_computing_structure_solution     'SHELXTL (Sheldrick, 2008)'
_computing_structure_refinement     'SHELXTL (Sheldrick, 2008)'
_computing_molecular_graphics     'SHELXTL (Sheldrick, 2008)'
_computing_publication_material
                             'SHELXTL (Sheldrick, 2008) and PLATON (Spek, 2009)'
loop_
    _atom_site_type_symbol
    _atom_site_label
    _atom_site_fract_x
    _atom_site_fract_y
    _atom_site_fract_z
    _atom_site_U_iso_or_equiv
    _atom_site_adp_type
    _atom_site_calc_flag
    _atom_site_refinement_flags
    _atom_site_occupancy
    _atom_site_disorder_assembly
    _atom_site_disorder_group
    Ag Ag1 0.46248(3) 0.12904(3) 0.32515(3) 0.01570(10) Uani d . 1 . .
    N N1 0.2537(4) 0.4313(4) 0.2939(3) 0.0193(7) Uani d . 1 . .
    N N2 0.1692(4) 0.2838(4) 0.3325(3) 0.0185(7) Uani d . 1 . .
    N N3 0.2430(3) 1.0310(4) -0.3191(3) 0.0170(6) Uani d . 1 . .
    N N4 0.3348(4) 1.1721(4) -0.3546(3) 0.0172(6) Uani d . 1 . .
    C C1 0.3370(5) 0.5534(5) 0.0323(4) 0.0238(9) Uani d . 1 . .
    H H1A 0.3746 0.4529 0.0615 0.029 Uiso calc R 1 . .
    C C2 0.3085(5) 0.6488(5) -0.0971(4) 0.0237(9) Uani d . 1 . .
    H H2A 0.3260 0.6117 -0.1538 0.028 Uiso calc R 1 . .
    C C3 0.2540(4) 0.7998(5) -0.1432(4) 0.0176(7) Uani d . 1 . .
    C C4 0.2269(5) 0.8525(5) -0.0564(4) 0.0221(8) Uani d . 1 . .
    H H4A 0.1903 0.9529 -0.0855 0.026 Uiso calc R 1 . .
    C C5 0.2544(5) 0.7555(5) 0.0743(4) 0.0214(8) Uani d . 1 . .
    H H5A 0.2349 0.7922 0.1311 0.026 Uiso calc R 1 . .
    C C6 0.3102(4) 0.6055(4) 0.1198(4) 0.0182(7) Uani d . 1 . .
    C C7 0.3438(5) 0.4986(5) 0.2612(4) 0.0212(8) Uani d . 1 . .
    H H7A 0.4339 0.4226 0.2846 0.025 Uiso calc R 1 . .
    H H7B 0.3375 0.5499 0.3090 0.025 Uiso calc R 1 . .
    C C8 0.2850(4) 0.2935(4) 0.3183(3) 0.0138(6) Uani d . 1 . .
    C C9 0.1215(5) 0.5068(5) 0.2917(4) 0.0239(9) Uani d . 1 . .
    H H9A 0.0778 0.6033 0.2761 0.029 Uiso calc R 1 . .
    C C10 0.0679(5) 0.4132(5) 0.3166(4) 0.0241(9) Uani d . 1 . .
    H H10A -0.0192 0.4324 0.3219 0.029 Uiso calc R 1 . .
    C C11 0.1508(5) 0.1543(5) 0.3571(4) 0.0230(8) Uani d . 1 . .
    H H11A 0.0978 0.1383 0.4212 0.028 Uiso calc R 1 . .
    H H11B 0.2362 0.0685 0.3908 0.028 Uiso calc R 1 . .
    C C12 0.0843(5) 0.1712(5) 0.2381(4) 0.0247(9) Uani d . 1 . .
    H H12A -0.0006 0.2576 0.2044 0.030 Uiso calc R 1 . .
    H H12B 0.0682 0.0869 0.2616 0.030 Uiso calc R 1 . .
    C C13 0.1641(5) 0.1852(6) 0.1332(5) 0.0304(10) Uani d . 1 . .
    H H13A 0.1737 0.2743 0.1038 0.036 Uiso calc R 1 . .
    H H13B 0.2516 0.1027 0.1680 0.036 Uiso calc R 1 . .
    C C14 0.0986(7) 0.1891(8) 0.0216(6) 0.0434(14) Uani d . 1 . .
    H H14A 0.1528 0.1942 -0.0407 0.065 Uiso calc R 1 . .
    H H14B 0.0139 0.2737 -0.0160 0.065 Uiso calc R 1 . .
    H H14C 0.0874 0.1019 0.0506 0.065 Uiso calc R 1 . .
    C C15 0.2246(4) 0.9007(5) -0.2858(4) 0.0199(8) Uani d . 1 . .
    H H15A 0.2817 0.8464 -0.3245 0.024 Uiso calc R 1 . .
    H H15B 0.1342 0.9315 -0.3213 0.024 Uiso calc R 1 . .
    C C16 0.3620(4) 1.0335(5) -0.3299(4) 0.0186(7) Uani d . 1 . .
    C C17 0.1448(4) 1.1638(5) -0.3387(4) 0.0229(8) Uani d . 1 . .
    H H17A 0.0565 1.1870 -0.3363 0.027 Uiso calc R 1 . .
    C C18 0.2016(4) 1.2543(5) -0.3621(4) 0.0227(8) Uani d . 1 . .
    H H18A 0.1600 1.3516 -0.3796 0.027 Uiso calc R 1 . .
    C C19 0.4337(5) 1.2264(5) -0.3649(4) 0.0220(8) Uani d . 1 . .
    H H19A 0.4153 1.3055 -0.4508 0.026 Uiso calc R 1 . .
    H H19B 0.5203 1.1479 -0.3498 0.026 Uiso calc R 1 . .
    C C20 0.4346(6) 1.2817(6) -0.2701(5) 0.0320(10) Uani d . 1 . .
    H H20A 0.5015 1.3158 -0.2814 0.038 Uiso calc R 1 . .
    H H20B 0.3500 1.3657 -0.2911 0.038 Uiso calc R 1 . .
    C C21 0.4601(6) 1.1718(6) -0.1314(5) 0.0320(10) Uani d . 1 . .
    H H21A 0.5518 1.0988 -0.1039 0.038 Uiso calc R 1 . .
    H H21B 0.4060 1.1219 -0.1217 0.038 Uiso calc R 1 . .
    C C22 0.4300(6) 1.2429(6) -0.0469(5) 0.0317(10) Uani d . 1 . .
    H H22A 0.4439 1.1698 0.0396 0.048 Uiso calc R 1 . .
    H H22B 0.3398 1.3169 -0.0748 0.048 Uiso calc R 1 . .
    H H22C 0.4872 1.2871 -0.0519 0.048 Uiso calc R 1 . .
    P P1 0.76781(11) 0.28501(11) 0.51153(10) 0.0165(2) Uani d . 1 . .
    F F1 0.8121(5) 0.2072(4) 0.6636(3) 0.0521(11) Uani d . 1 . .
    F F2 0.6958(3) 0.1871(4) 0.5238(4) 0.0452(9) Uani d . 1 . .
    F F3 0.7303(4) 0.3610(3) 0.3605(3) 0.0399(8) Uani d . 1 . .
    F F4 0.8417(3) 0.3835(3) 0.4983(3) 0.0347(7) Uani d . 1 . .
    F F5 0.6356(3) 0.4085(3) 0.5124(3) 0.0326(7) Uani d . 1 . .
    F F6 0.9021(3) 0.1590(3) 0.5128(3) 0.0294(6) Uani d . 1 . .
loop_
    _atom_site_aniso_label
    _atom_site_aniso_U_11
    _atom_site_aniso_U_22
    _atom_site_aniso_U_33
    _atom_site_aniso_U_12
    _atom_site_aniso_U_13
    _atom_site_aniso_U_23
    Ag1 0.01635(15) 0.01335(14) 0.01699(14) -0.00615(11) 0.00410(10)
                                                                    -0.00754(11)
    N1 0.0274(18) 0.0148(15) 0.0154(14) -0.0088(14) 0.0061(13) -0.0076(12)
    N2 0.0216(17) 0.0157(15) 0.0168(15) -0.0091(13) 0.0085(13) -0.0063(12)
    N3 0.0173(16) 0.0161(15) 0.0147(14) -0.0069(13) 0.0025(12) -0.0058(12)
    N4 0.0215(17) 0.0127(14) 0.0159(14) -0.0080(13) 0.0058(12) -0.0056(12)
    C1 0.036(2) 0.0166(18) 0.0178(18) -0.0101(17) 0.0053(16) -0.0090(15)
    C2 0.035(2) 0.0196(19) 0.0167(17) -0.0111(18) 0.0043(16) -0.0101(16)
    C3 0.0198(18) 0.0199(18) 0.0152(16) -0.0115(15) 0.0034(14) -0.0080(14)
    C4 0.030(2) 0.0160(18) 0.0188(18) -0.0100(16) 0.0060(16) -0.0081(15)
    C5 0.031(2) 0.0185(18) 0.0179(17) -0.0114(17) 0.0064(16) -0.0110(15)
    C6 0.024(2) 0.0165(17) 0.0159(16) -0.0113(15) 0.0051(14) -0.0074(14)
    C7 0.032(2) 0.0172(18) 0.0157(17) -0.0124(17) 0.0034(15) -0.0077(15)
    C8 0.0168(17) 0.0095(15) 0.0122(15) -0.0040(13) 0.0044(12) -0.0047(12)
    C9 0.029(2) 0.0188(19) 0.0211(19) -0.0084(17) 0.0115(16) -0.0096(16)
    C10 0.024(2) 0.0195(19) 0.024(2) -0.0060(16) 0.0102(16) -0.0106(16)
    C11 0.028(2) 0.0199(19) 0.0218(19) -0.0134(17) 0.0084(16) -0.0078(16)
    C12 0.026(2) 0.027(2) 0.024(2) -0.0164(18) 0.0064(17) -0.0110(17)
    C13 0.035(3) 0.041(3) 0.026(2) -0.023(2) 0.0115(19) -0.019(2)
    C14 0.058(4) 0.055(4) 0.034(3) -0.034(3) 0.010(3) -0.026(3)
    C15 0.024(2) 0.0234(19) 0.0158(16) -0.0157(17) 0.0046(14) -0.0080(15)
    C16 0.0218(19) 0.0181(18) 0.0155(16) -0.0095(15) 0.0031(14) -0.0072(14)
    C17 0.0188(19) 0.023(2) 0.0209(18) -0.0061(16) 0.0003(15) -0.0092(16)
    C18 0.022(2) 0.0176(18) 0.0221(19) -0.0029(16) 0.0036(15) -0.0094(16)
    C19 0.032(2) 0.0203(19) 0.0213(18) -0.0178(18) 0.0104(16) -0.0103(16)
    C20 0.039(3) 0.039(3) 0.026(2) -0.024(2) 0.009(2) -0.016(2)
    C21 0.043(3) 0.033(3) 0.028(2) -0.022(2) 0.010(2) -0.017(2)
    C22 0.037(3) 0.042(3) 0.031(2) -0.023(2) 0.012(2) -0.024(2)
    P1 0.0183(5) 0.0159(4) 0.0173(4) -0.0078(4) 0.0065(4) -0.0096(4)
    F1 0.085(3) 0.0284(16) 0.0167(13) -0.0055(18) 0.0095(16) -0.0087(12)
    F2 0.0351(18) 0.0304(16) 0.087(3) -0.0241(15) 0.0275(18) -0.0333(19)
    F3 0.068(2) 0.0251(15) 0.0168(12) -0.0126(15) 0.0001(13) -0.0101(11)
    F4 0.0286(15) 0.0293(15) 0.057(2) -0.0171(13) 0.0074(14) -0.0260(15)
    F5 0.0254(15) 0.0274(14) 0.0473(18) -0.0080(12) 0.0142(13) -0.0235(14)
    F6 0.0217(13) 0.0262(14) 0.0408(16) -0.0056(11) 0.0103(12) -0.0214(13)
_geom_special_details
;
 All esds (except the esd in the dihedral angle between two l.s. planes)
 are estimated using the full covariance matrix.  The cell esds are taken
 into account individually in the estimation of esds in distances, angles
 and torsion angles; correlations between esds in cell parameters are only
 used when they are defined by crystal symmetry.  An approximate (isotropic)
 treatment of cell esds is used for estimating esds involving l.s. planes.
;
loop_
    _geom_bond_atom_site_label_1
    _geom_bond_atom_site_label_2
    _geom_bond_site_symmetry_2
    _geom_bond_distance
    _geom_bond_publ_flag
    Ag1 C16 2_665 2.073(4) ?
    Ag1 C8 . 2.089(4) ?
    N1 C8 . 1.348(5) ?
    N1 C9 . 1.386(6) ?
    N1 C7 . 1.470(6) ?
    N2 C8 . 1.367(5) ?
    N2 C10 . 1.379(5) ?
    N2 C11 . 1.476(6) ?
    N3 C16 . 1.368(5) ?
    N3 C17 . 1.379(6) ?
    N3 C15 . 1.463(5) ?
    N4 C16 . 1.367(5) ?
    N4 C18 . 1.394(6) ?
    N4 C19 . 1.470(6) ?
    C1 C2 . 1.384(6) ?
    C1 C6 . 1.395(6) ?
    C1 H1A . 0.9300 ?
    C2 C3 . 1.394(6) ?
    C2 H2A . 0.9300 ?
    C3 C4 . 1.392(6) ?
    C3 C15 . 1.518(5) ?
    C4 C5 . 1.400(6) ?
    C4 H4A . 0.9300 ?
    C5 C6 . 1.384(6) ?
    C5 H5A . 0.9300 ?
    C6 C7 . 1.516(6) ?
    C7 H7A . 0.9700 ?
    C7 H7B . 0.9700 ?
    C9 C10 . 1.359(7) ?
    C9 H9A . 0.9300 ?
    C10 H10A . 0.9300 ?
    C11 C12 . 1.518(6) ?
    C11 H11A . 0.9700 ?
    C11 H11B . 0.9700 ?
    C12 C13 . 1.531(7) ?
    C12 H12A . 0.9700 ?
    C12 H12B . 0.9700 ?
    C13 C14 . 1.514(7) ?
    C13 H13A . 0.9700 ?
    C13 H13B . 0.9700 ?
    C14 H14A . 0.9600 ?
    C14 H14B . 0.9600 ?
    C14 H14C . 0.9600 ?
    C15 H15A . 0.9700 ?
    C15 H15B . 0.9700 ?
    C16 Ag1 2_665 2.073(4) ?
    C17 C18 . 1.360(7) ?
    C17 H17A . 0.9300 ?
    C18 H18A . 0.9300 ?
    C19 C20 . 1.530(7) ?
    C19 H19A . 0.9700 ?
    C19 H19B . 0.9700 ?
    C20 C21 . 1.509(7) ?
    C20 H20A . 0.9700 ?
    C20 H20B . 0.9700 ?
    C21 C22 . 1.516(7) ?
    C21 H21A . 0.9700 ?
    C21 H21B . 0.9700 ?
    C22 H22A . 0.9600 ?
    C22 H22B . 0.9600 ?
    C22 H22C . 0.9600 ?
    P1 F5 . 1.588(3) ?
    P1 F3 . 1.590(3) ?
    P1 F2 . 1.594(3) ?
    P1 F1 . 1.606(3) ?
    P1 F6 . 1.606(3) ?
    P1 F4 . 1.613(3) ?
loop_
    _geom_angle_atom_site_label_1
    _geom_angle_atom_site_label_2
    _geom_angle_atom_site_label_3
    _geom_angle_site_symmetry_1
    _geom_angle_site_symmetry_3
    _geom_angle
    _geom_angle_publ_flag
    C16 Ag1 C8 2_665 . 179.40(15) ?
    C8 N1 C9 . . 111.3(4) ?
    C8 N1 C7 . . 124.8(4) ?
    C9 N1 C7 . . 123.7(4) ?
    C8 N2 C10 . . 111.7(4) ?
    C8 N2 C11 . . 125.2(4) ?
    C10 N2 C11 . . 123.1(4) ?
    C16 N3 C17 . . 111.9(4) ?
    C16 N3 C15 . . 123.6(4) ?
    C17 N3 C15 . . 124.5(4) ?
    C16 N4 C18 . . 111.5(4) ?
    C16 N4 C19 . . 124.8(4) ?
    C18 N4 C19 . . 123.6(4) ?
    C2 C1 C6 . . 121.1(4) ?
    C2 C1 H1A . . 119.4 ?
    C6 C1 H1A . . 119.4 ?
    C1 C2 C3 . . 120.6(4) ?
    C1 C2 H2A . . 119.7 ?
    C3 C2 H2A . . 119.7 ?
    C4 C3 C2 . . 118.5(4) ?
    C4 C3 C15 . . 122.5(4) ?
    C2 C3 C15 . . 119.0(4) ?
    C3 C4 C5 . . 120.6(4) ?
    C3 C4 H4A . . 119.7 ?
    C5 C4 H4A . . 119.7 ?
    C6 C5 C4 . . 120.7(4) ?
    C6 C5 H5A . . 119.6 ?
    C4 C5 H5A . . 119.6 ?
    C5 C6 C1 . . 118.4(4) ?
    C5 C6 C7 . . 121.5(4) ?
    C1 C6 C7 . . 120.1(4) ?
    N1 C7 C6 . . 110.8(3) ?
    N1 C7 H7A . . 109.5 ?
    C6 C7 H7A . . 109.5 ?
    N1 C7 H7B . . 109.5 ?
    C6 C7 H7B . . 109.5 ?
    H7A C7 H7B . . 108.1 ?
    N1 C8 N2 . . 104.1(3) ?
    N1 C8 Ag1 . . 130.4(3) ?
    N2 C8 Ag1 . . 125.4(3) ?
    C10 C9 N1 . . 107.0(4) ?
    C10 C9 H9A . . 126.5 ?
    N1 C9 H9A . . 126.5 ?
    C9 C10 N2 . . 105.9(4) ?
    C9 C10 H10A . . 127.1 ?
    N2 C10 H10A . . 127.1 ?
    N2 C11 C12 . . 112.6(4) ?
    N2 C11 H11A . . 109.1 ?
    C12 C11 H11A . . 109.1 ?
    N2 C11 H11B . . 109.1 ?
    C12 C11 H11B . . 109.1 ?
    H11A C11 H11B . . 107.8 ?
    C11 C12 C13 . . 114.1(4) ?
    C11 C12 H12A . . 108.7 ?
    C13 C12 H12A . . 108.7 ?
    C11 C12 H12B . . 108.7 ?
    C13 C12 H12B . . 108.7 ?
    H12A C12 H12B . . 107.6 ?
    C14 C13 C12 . . 111.8(5) ?
    C14 C13 H13A . . 109.3 ?
    C12 C13 H13A . . 109.3 ?
    C14 C13 H13B . . 109.3 ?
    C12 C13 H13B . . 109.3 ?
    H13A C13 H13B . . 107.9 ?
    C13 C14 H14A . . 109.5 ?
    C13 C14 H14B . . 109.5 ?
    H14A C14 H14B . . 109.5 ?
    C13 C14 H14C . . 109.5 ?
    H14A C14 H14C . . 109.5 ?
    H14B C14 H14C . . 109.5 ?
    N3 C15 C3 . . 113.3(3) ?
    N3 C15 H15A . . 108.9 ?
    C3 C15 H15A . . 108.9 ?
    N3 C15 H15B . . 108.9 ?
    C3 C15 H15B . . 108.9 ?
    H15A C15 H15B . . 107.7 ?
    N4 C16 N3 . . 103.5(4) ?
    N4 C16 Ag1 . 2_665 128.5(3) ?
    N3 C16 Ag1 . 2_665 127.8(3) ?
    C18 C17 N3 . . 106.8(4) ?
    C18 C17 H17A . . 126.6 ?
    N3 C17 H17A . . 126.6 ?
    C17 C18 N4 . . 106.2(4) ?
    C17 C18 H18A . . 126.9 ?
    N4 C18 H18A . . 126.9 ?
    N4 C19 C20 . . 112.2(4) ?
    N4 C19 H19A . . 109.2 ?
    C20 C19 H19A . . 109.2 ?
    N4 C19 H19B . . 109.2 ?
    C20 C19 H19B . . 109.2 ?
    H19A C19 H19B . . 107.9 ?
    C21 C20 C19 . . 115.9(4) ?
    C21 C20 H20A . . 108.3 ?
    C19 C20 H20A . . 108.3 ?
    C21 C20 H20B . . 108.3 ?
    C19 C20 H20B . . 108.3 ?
    H20A C20 H20B . . 107.4 ?
    C20 C21 C22 . . 112.4(5) ?
    C20 C21 H21A . . 109.1 ?
    C22 C21 H21A . . 109.1 ?
    C20 C21 H21B . . 109.1 ?
    C22 C21 H21B . . 109.1 ?
    H21A C21 H21B . . 107.9 ?
    C21 C22 H22A . . 109.5 ?
    C21 C22 H22B . . 109.5 ?
    H22A C22 H22B . . 109.5 ?
    C21 C22 H22C . . 109.5 ?
    H22A C22 H22C . . 109.5 ?
    H22B C22 H22C . . 109.5 ?
    F5 P1 F3 . . 90.87(19) ?
    F5 P1 F2 . . 91.02(18) ?
    F3 P1 F2 . . 90.1(2) ?
    F5 P1 F1 . . 90.93(19) ?
    F3 P1 F1 . . 177.6(2) ?
    F2 P1 F1 . . 91.5(2) ?
    F5 P1 F6 . . 179.20(18) ?
    F3 P1 F6 . . 89.93(18) ?
    F2 P1 F6 . . 89.00(17) ?
    F1 P1 F6 . . 88.27(19) ?
    F5 P1 F4 . . 89.49(17) ?
    F3 P1 F4 . . 89.6(2) ?
    F2 P1 F4 . . 179.4(2) ?
    F1 P1 F4 . . 88.8(2) ?
    F6 P1 F4 . . 90.49(17) ?
loop_
    _geom_torsion_atom_site_label_1
    _geom_torsion_atom_site_label_2
    _geom_torsion_atom_site_label_3
    _geom_torsion_atom_site_label_4
    _geom_torsion_site_symmetry_1
    _geom_torsion_site_symmetry_2
    _geom_torsion_site_symmetry_3
    _geom_torsion_site_symmetry_4
    _geom_torsion
    _geom_torsion_publ_flag
    C6 C1 C2 C3 . . . . 1.0(8) ?
    C1 C2 C3 C4 . . . . -1.0(7) ?
    C1 C2 C3 C15 . . . . 179.8(4) ?
    C2 C3 C4 C5 . . . . 0.2(7) ?
    C15 C3 C4 C5 . . . . 179.3(4) ?
    C3 C4 C5 C6 . . . . 0.7(7) ?
    C4 C5 C6 C1 . . . . -0.8(7) ?
    C4 C5 C6 C7 . . . . 178.5(4) ?
    C2 C1 C6 C5 . . . . -0.1(7) ?
    C2 C1 C6 C7 . . . . -179.3(5) ?
    C8 N1 C7 C6 . . . . 103.8(4) ?
    C9 N1 C7 C6 . . . . -69.9(5) ?
    C5 C6 C7 N1 . . . . 109.1(5) ?
    C1 C6 C7 N1 . . . . -71.7(5) ?
    C9 N1 C8 N2 . . . . -0.4(4) ?
    C7 N1 C8 N2 . . . . -174.9(3) ?
    C9 N1 C8 Ag1 . . . . 176.5(3) ?
    C7 N1 C8 Ag1 . . . . 2.0(6) ?
    C10 N2 C8 N1 . . . . 0.2(4) ?
    C11 N2 C8 N1 . . . . 178.1(4) ?
    C10 N2 C8 Ag1 . . . . -176.8(3) ?
    C11 N2 C8 Ag1 . . . . 1.0(5) ?
    C8 N1 C9 C10 . . . . 0.5(5) ?
    C7 N1 C9 C10 . . . . 175.0(4) ?
    N1 C9 C10 N2 . . . . -0.3(5) ?
    C8 N2 C10 C9 . . . . 0.0(5) ?
    C11 N2 C10 C9 . . . . -177.9(4) ?
    C8 N2 C11 C12 . . . . -101.3(5) ?
    C10 N2 C11 C12 . . . . 76.3(5) ?
    N2 C11 C12 C13 . . . . 63.3(5) ?
    C11 C12 C13 C14 . . . . 175.3(5) ?
    C16 N3 C15 C3 . . . . 85.2(5) ?
    C17 N3 C15 C3 . . . . -92.3(5) ?
    C4 C3 C15 N3 . . . . 34.6(6) ?
    C2 C3 C15 N3 . . . . -146.2(4) ?
    C18 N4 C16 N3 . . . . -1.5(4) ?
    C19 N4 C16 N3 . . . . 175.3(3) ?
    C18 N4 C16 Ag1 . . . 2_665 173.8(3) ?
    C19 N4 C16 Ag1 . . . 2_665 -9.4(6) ?
    C17 N3 C16 N4 . . . . 1.1(4) ?
    C15 N3 C16 N4 . . . . -176.7(3) ?
    C17 N3 C16 Ag1 . . . 2_665 -174.3(3) ?
    C15 N3 C16 Ag1 . . . 2_665 8.0(6) ?
    C16 N3 C17 C18 . . . . -0.3(5) ?
    C15 N3 C17 C18 . . . . 177.4(4) ?
    N3 C17 C18 N4 . . . . -0.6(5) ?
    C16 N4 C18 C17 . . . . 1.4(5) ?
    C19 N4 C18 C17 . . . . -175.4(4) ?
    C16 N4 C19 C20 . . . . -122.3(5) ?
    C18 N4 C19 C20 . . . . 54.0(6) ?
    N4 C19 C20 C21 . . . . 58.0(6) ?
    C19 C20 C21 C22 . . . . -167.5(5) ?
loop_
    _geom_hbond_atom_site_label_D
    _geom_hbond_atom_site_label_H
    _geom_hbond_atom_site_label_A
    _geom_hbond_site_symmetry_A
    _geom_hbond_distance_DH
    _geom_hbond_distance_HA
    _geom_hbond_distance_DA
    _geom_hbond_angle_DHA
    _geom_hbond_publ_flag
    C2 H2A F3 2_665 0.93 2.42 3.251(6) 149 yes
    C5 H5A F1 2_666 0.93 2.52 3.392(6) 157 yes
    C7 H7B F5 2_666 0.97 2.44 3.367(6) 160 yes
    C11 H11A F6 1_455 0.97 2.44 3.364(7) 159 yes
    C11 H11B F2 2_656 0.97 2.38 3.129(7) 134 yes
