# Supplementary material for: Bis{1,4-bis­[(3-butyl­imidazolium-1-yl)meth­yl]benzene}­silver(I) bis­(hexa­fluoridophosphate)
Source: Acta Crystallogr Sect E Struct Rep Online. 2010 Sep 25;66(Pt 10):m1286–7. doi: 10.1107/S1600536810036524 (PMC2983204; doi:10.1107/S1600536810036524)
Supplement: Supplementary file 2 [file e-66-m1286-Isup2.hkl]

# 
# h,k,l, Fc-squared, Fo-squared, sigma(Fo-squared) and status flag 
# 
data_I
_shelx_title ' bufagm in P-1 (100K)' 
_shelx_refln_list_code          4 
_shelx_F_calc_maximum      229.63 
_exptl_crystal_F_000       612.00 
_reflns_d_resolution_high  0.7108 
 
loop_ 
 _symmetry_equiv_pos_as_xyz 
 'x, y, z' 
 '-x, -y, -z' 
 
_cell_length_a    11.3636 
_cell_length_b    11.4119 
_cell_length_c    11.9918 
_cell_angle_alpha  63.528 
_cell_angle_beta   89.335 
_cell_angle_gamma  65.811 
 
_shelx_F_squared_multiplier     1.000 
 
loop_ 
 _refln_index_h 
 _refln_index_k 
 _refln_index_l 
 _refln_F_squared_calc 
 _refln_F_squared_meas 
 _refln_F_squared_sigma 
 _refln_observed_status 
   1   0   0     6950.66     6746.65    120.08 o 
   2   0   0     4958.07     5343.40     79.65 o 
   3   0   0     6627.45     6248.91     93.77 o 
   4   0   0     1496.16     1932.34     71.52 o 
   5   0   0     1407.78     1607.28     59.05 o 
   6   0   0       19.14        9.87      2.76 o 
   7   0   0        1.32        6.01      2.81 o 
   8   0   0       94.63       71.46      7.52 o 
   9   0   0     1299.11     1279.79     33.50 o 
  10   0   0     1866.59     1900.63     69.36 o 
  11   0   0      528.41      518.21     31.34 o 
  12   0   0      184.07      240.77     59.15 o 
  13   0   0     1160.15     1177.55     79.20 o 
  14   0   0      319.65      312.24     47.29 o 
 -13   1   0      193.99      216.36     27.54 o 
 -12   1   0      141.16      177.19     23.71 o 
 -11   1   0      480.62      649.59     57.56 o 
 -10   1   0     1506.02     1558.72     79.28 o 
  -9   1   0     1080.50     1061.83     35.61 o 
  -8   1   0      509.37      594.13     15.29 o 
  -7   1   0     2912.18     2993.51     50.41 o 
  -6   1   0     3391.01     3237.77     52.94 o 
  -5   1   0      297.06      224.27      7.22 o 
  -4   1   0      870.70      876.01     27.08 o 
  -3   1   0     2046.68     2288.99     48.27 o 
  -2   1   0     1792.90     1839.30     25.60 o 
  -1   1   0     3828.87     3945.67     59.36 o 
   0   1   0     2101.48     2048.36     33.46 o 
   1   1   0      252.53      292.21      8.52 o 
   2   1   0     6691.59     5779.40    910.53 o 
   3   1   0    52731.85    51840.86   1027.38 o 
   4   1   0    14940.88    14571.24    215.40 o 
   5   1   0     1637.79     1721.82     31.06 o 
   6   1   0     2135.06     2136.08     35.78 o 
   7   1   0     4137.63     4004.92     64.14 o 
   8   1   0       72.93      113.61      7.41 o 
  10   1   0      237.61      296.22     23.72 o 
  11   1   0      196.35      140.68     26.10 o 
  12   1   0      549.83      463.63     43.44 o 
  13   1   0      574.89      711.57     57.65 o 
  14   1   0       96.24      170.27     33.45 o 
 -13   2   0       20.95       22.17     16.28 o 
 -12   2   0      199.18      199.57     25.43 o 
 -11   2   0       73.25       71.62     19.36 o 
 -10   2   0      449.50      453.99     29.72 o 
  -9   2   0     1279.14     1316.29     42.79 o 
  -8   2   0      456.83      494.05     18.20 o 
  -7   2   0     1676.04     1687.29     39.98 o 
  -6   2   0     1670.04     1793.25     32.29 o 
  -5   2   0      268.23      172.42      7.10 o 
  -4   2   0     5131.36     4762.82     69.51 o 
  -3   2   0    11206.82    11092.25    144.56 o 
  -2   2   0      718.99     1156.25     88.07 o 
  -1   2   0     3380.13     3435.82     76.61 o 
   0   2   0    12578.46    13236.12    167.88 o 
   1   2   0     4877.88     4970.26     81.87 o 
   2   2   0     6609.54     8403.95    246.25 o 
   3   2   0      206.20      257.35      6.90 o 
   4   2   0      248.94      212.53      9.98 o 
   5   2   0      817.23      690.25     30.09 o 
   6   2   0     6990.29     6459.92    122.44 o 
   7   2   0     7650.05     7648.76    129.73 o 
   8   2   0     3848.81     3495.06     71.40 o 
   9   2   0     3412.19     3115.41     65.97 o 
  10   2   0      529.45      569.03     22.49 o 
  11   2   0       36.16       68.68     10.14 o 
  12   2   0      120.12      154.35     14.55 o 
  13   2   0      100.61       88.26     24.86 o 
  14   2   0       67.50       61.74     23.24 o 
  15   2   0      117.88      171.31     33.91 o 
 -12   3   0        2.07        8.06     18.22 o 
 -11   3   0      218.63      241.10     36.36 o 
 -10   3   0        9.75       14.47     11.11 o 
  -9   3   0       66.17       69.19     11.65 o 
  -8   3   0      259.12      253.75     15.25 o 
  -7   3   0       21.59       22.75      5.89 o 
  -6   3   0      823.83      910.89     25.22 o 
  -5   3   0     7913.89     8042.44    140.41 o 
  -4   3   0      284.43      238.69      6.86 o 
  -3   3   0     1705.74     1497.84     27.32 o 
  -2   3   0     4098.50     3869.39     72.60 o 
  -1   3   0      587.11      546.31     11.56 o 
   0   3   0    13506.80    14125.34    208.12 o 
   1   3   0     1590.39     1765.67     34.56 o 
   2   3   0     5275.78     5445.00     90.44 o 
   3   3   0     6462.57     8132.10    166.88 o 
   4   3   0     1034.40      908.31     65.99 o 
   5   3   0      835.21      854.29     22.74 o 
   6   3   0      120.68      119.31      7.79 o 
   7   3   0       18.55       41.86      5.17 o 
   8   3   0     3441.66     3243.20     76.04 o 
   9   3   0     5090.37     4593.22    105.11 o 
  10   3   0     1092.33     1058.25     33.97 o 
  11   3   0     1055.30     1176.78     84.16 o 
  12   3   0     1186.36     1010.43     44.98 o 
  13   3   0      620.36      690.91     28.16 o 
  14   3   0      304.06      269.58     37.34 o 
  15   3   0      116.27      137.17     29.71 o 
 -11   4   0      202.45      199.10     34.54 o 
 -10   4   0       95.50       97.05     24.24 o 
  -9   4   0      180.85      454.49     51.84 o 
  -8   4   0      434.94      487.46     22.43 o 
  -7   4   0       37.93       35.04      8.88 o 
  -6   4   0      132.34      112.43     10.99 o 
  -5   4   0      308.54      588.14     40.63 o 
  -4   4   0        2.98        7.07      3.35 o 
  -3   4   0      690.14      617.15     16.03 o 
  -2   4   0     5271.04     5454.44     64.72 o 
  -1   4   0     3557.00     3434.05     84.73 o 
   0   4   0     5608.13     5476.87     91.01 o 
   1   4   0     1399.24     1226.82     24.15 o 
   2   4   0     1650.63     1510.85     27.57 o 
   3   4   0     3640.56     3969.63     83.39 o 
   4   4   0     1589.74     2183.00     50.84 o 
   5   4   0     8243.30     8188.83    167.46 o 
   6   4   0     1093.57     1112.01     20.93 o 
   7   4   0       98.53       95.32      6.22 o 
   8   4   0       32.49      554.63     31.44 o 
   9   4   0       13.07        9.09      5.16 o 
  10   4   0      810.42      694.46     24.44 o 
  11   4   0     1524.08     1319.99     38.98 o 
  12   4   0      289.64      510.98     49.38 o 
  13   4   0     1345.29     1274.14     47.24 o 
  14   4   0      640.07      568.91     36.61 o 
  15   4   0      340.11      285.67     36.22 o 
 -10   5   0      297.55      305.90     40.15 o 
  -9   5   0     1661.16     1690.20     66.33 o 
  -8   5   0      585.70      769.72     29.94 o 
  -7   5   0      744.46      736.81     27.78 o 
  -6   5   0      848.72      962.37     31.94 o 
  -5   5   0      303.13      322.92     14.21 o 
  -4   5   0        2.41      233.20     20.39 o 
  -3   5   0        1.74       18.49      7.33 o 
  -2   5   0      273.90      287.30      7.91 o 
  -1   5   0     1736.93     1761.25     50.84 o 
   0   5   0       33.34      106.31     11.52 o 
   1   5   0      881.56      776.94     18.67 o 
   2   5   0     3215.36     3230.47     58.65 o 
   3   5   0     8054.43     7722.33    142.10 o 
   4   5   0     7456.04     6861.06    125.27 o 
   5   5   0       81.17       56.46      5.55 o 
   6   5   0      785.11      872.88     21.26 o 
   7   5   0     2875.10     2996.42     83.16 o 
   9   5   0      219.42      211.75     11.12 o 
  10   5   0       37.85       38.34      6.69 o 
  11   5   0       25.85       21.89      6.81 o 
  12   5   0       80.16       70.41     10.02 o 
  13   5   0      105.40      203.92     37.00 o 
  14   5   0      135.13      139.37     25.45 o 
  15   5   0      177.94      155.00     16.25 o 
  -9   6   0       86.20       55.42     14.37 o 
  -8   6   0       55.49       44.03     15.15 o 
  -7   6   0     1201.66     1339.45     42.58 o 
  -6   6   0     2861.51     2772.01     64.02 o 
  -5   6   0     1836.36     1936.51     46.89 o 
  -4   6   0      358.13      383.05     15.09 o 
  -3   6   0      889.57     1249.12     63.21 o 
  -2   6   0      738.49      702.58     33.91 o 
   0   6   0      420.28      369.64     12.51 o 
   1   6   0      982.76     1393.70     44.51 o 
   2   6   0      308.31      626.93     26.02 o 
   3   6   0      390.92      287.46     11.65 o 
   4   6   0     3394.91     3251.39     65.77 o 
   5   6   0      152.83      213.25      8.87 o 
   6   6   0     3910.13     4322.17     88.83 o 
   8   6   0       18.42       -0.59      4.00 o 
   9   6   0      927.03      898.17     33.50 o 
  10   6   0     2015.14     2055.15     64.53 o 
  11   6   0      713.45      568.74     65.64 o 
  12   6   0       49.32       19.06      9.35 o 
  13   6   0       93.14      117.97     13.90 o 
  14   6   0       72.57      222.51     22.06 o 
  15   6   0       33.43       36.64     13.47 o 
  -8   7   0      137.90      113.33     17.93 o 
  -7   7   0      514.23      490.31     25.25 o 
  -6   7   0      162.80      134.51     13.31 o 
  -5   7   0      832.50      815.51     25.84 o 
  -4   7   0     1498.01     1453.81     37.16 o 
  -3   7   0     2005.85     1811.26     42.61 o 
  -2   7   0     1115.10     1172.24     29.96 o 
  -1   7   0      427.94      501.61     59.01 o 
   0   7   0     3355.00     3189.45     76.67 o 
   1   7   0     2200.96     2008.78     43.24 o 
   2   7   0      354.98      457.00     20.72 o 
   3   7   0      304.69      364.38     28.02 o 
   4   7   0       89.03       52.06      7.61 o 
   5   7   0     1167.92     1191.23     28.03 o 
   6   7   0     1451.58     1435.63     29.50 o 
   7   7   0      192.16      190.16     21.45 o 
   8   7   0      470.83      435.82     25.05 o 
   9   7   0      381.86      404.07     23.09 o 
  10   7   0     1286.94     1229.51     43.79 o 
  11   7   0     1626.78     1554.27     53.55 o 
  12   7   0      335.82      331.03     22.84 o 
  13   7   0      978.50      934.33     40.64 o 
  14   7   0      501.42      396.43     28.00 o 
  15   7   0        0.91       28.46     19.30 o 
  -7   8   0      215.86      214.83     17.33 o 
  -6   8   0       37.34       34.82      8.63 o 
  -5   8   0       37.09       32.38      8.99 o 
  -4   8   0      201.06      182.45     10.57 o 
  -3   8   0      644.95      594.50     25.54 o 
  -2   8   0     1073.29     1016.94     28.39 o 
  -1   8   0      612.17      605.43     23.72 o 
   0   8   0     1126.74     1083.17     33.70 o 
   1   8   0     3196.11     3046.43     75.45 o 
   2   8   0     1730.19     1594.05     43.86 o 
   3   8   0     2046.93     2010.84     42.71 o 
   4   8   0      899.87      794.72     22.80 o 
   5   8   0       72.86       51.08      4.81 o 
   6   8   0      763.40      727.18     25.21 o 
   7   8   0      149.01      152.69     10.30 o 
   8   8   0      252.92      369.20     18.24 o 
   9   8   0      132.76      117.13     12.17 o 
  10   8   0       60.83       68.65     10.53 o 
  11   8   0      744.63      800.79     34.13 o 
  12   8   0     1039.72     1079.56     43.03 o 
  13   8   0      384.50      333.11     26.23 o 
  14   8   0      148.59      137.53     19.31 o 
  15   8   0      428.37      451.36     31.40 o 
  -6   9   0      130.09      107.41     18.84 o 
  -5   9   0      227.68      197.91     22.49 o 
  -4   9   0      168.65      228.56     22.39 o 
  -3   9   0       50.53       39.69      9.55 o 
  -2   9   0       41.87       33.67      7.33 o 
  -1   9   0      234.66      228.96     26.68 o 
   0   9   0      185.66      219.90     15.18 o 
   1   9   0     1561.72     1515.75     43.95 o 
   2   9   0     2901.09     2773.72     70.26 o 
   3   9   0      641.85      631.56     22.48 o 
   4   9   0     4128.79     3916.90     93.18 o 
   5   9   0      705.50      745.81     24.02 o 
   6   9   0      214.06      244.35     12.24 o 
   7   9   0      861.59      810.00     30.66 o 
   8   9   0      825.08      730.53     31.32 o 
   9   9   0      625.73      715.91     26.16 o 
  10   9   0        8.20       22.42      7.94 o 
  11   9   0        2.12        7.27      7.24 o 
  12   9   0       45.62       58.77     11.75 o 
  13   9   0       14.91       73.06     13.75 o 
  14   9   0      468.59      515.47     32.46 o 
  15   9   0      686.25      621.28     35.36 o 
  -5  10   0     1052.28     1099.29     51.28 o 
  -4  10   0      436.88      385.01     31.43 o 
  -3  10   0      218.43      245.18     43.54 o 
  -2  10   0      519.19      466.03     25.63 o 
  -1  10   0      521.73      459.66     18.68 o 
   0  10   0        3.04       10.83      6.89 o 
   1  10   0       59.75      197.13     36.33 o 
   2  10   0        5.76       16.38      6.59 o 
   3  10   0        8.55       16.05      6.12 o 
   4  10   0      487.28      541.52     21.24 o 
   5  10   0     1920.08     2202.17     65.45 o 
   6  10   0     1174.84     1432.04     53.12 o 
   7  10   0      508.65      507.20     23.08 o 
   8  10   0     1088.09     1061.06     39.59 o 
   9  10   0     1287.45     1305.22     47.70 o 
  10  10   0      278.06      300.26     17.99 o 
  11  10   0      491.30      489.43     23.66 o 
  12  10   0      392.28      389.84     25.14 o 
  13  10   0        0.14       -4.91      8.55 o 
  14  10   0       22.50       79.87     21.56 o 
  15  10   0        0.05       11.52     15.61 o 
  -3  11   0      563.35      581.84     35.76 o 
  -2  11   0     1539.38     1473.30     58.44 o 
  -1  11   0      342.29      304.51     19.87 o 
   0  11   0      304.24      294.81     21.08 o 
   1  11   0     1126.78     1107.40     38.04 o 
   2  11   0      419.69      393.01     20.83 o 
   3  11   0        7.10       16.05      6.95 o 
   4  11   0       17.57        7.93      6.25 o 
   5  11   0       36.78       43.56      8.01 o 
   6  11   0      218.32      263.40     15.34 o 
   7  11   0      155.72      215.55     21.99 o 
   8  11   0      237.24      203.76     15.77 o 
   9  11   0      368.74      352.25     21.39 o 
  10  11   0     1480.36     1525.01     55.84 o 
  11  11   0     1361.21     1694.16     61.96 o 
  12  11   0      258.00      242.66     23.10 o 
  13  11   0      121.59      124.29     22.27 o 
  14  11   0      244.74      239.94     42.13 o 
  -1  12   0      526.22      527.48     42.22 o 
   0  12   0      556.44      525.37     24.20 o 
   1  12   0      762.22      696.26     39.57 o 
   2  12   0      409.34      399.30     22.88 o 
   3  12   0      575.97      611.78     26.17 o 
   4  12   0     1156.08     1166.02     58.02 o 
   5  12   0      226.68      217.89     19.24 o 
   6  12   0      150.94      123.03     12.48 o 
   7  12   0       27.41       37.96      9.70 o 
   8  12   0        1.06       23.02      8.45 o 
   9  12   0       46.40       46.06     10.71 o 
  10  12   0      509.79      564.60     29.05 o 
  11  12   0      122.08      145.06     22.71 o 
  12  12   0      139.30      111.87     16.74 o 
  13  12   0      930.98      818.57     41.14 o 
   1  13   0       59.94       51.34     13.23 o 
   2  13   0      216.64      205.08     18.98 o 
   3  13   0      435.38      378.50     32.73 o 
   4  13   0      728.56      721.14     32.22 o 
   5  13   0      465.36      433.98     23.31 o 
   6  13   0      889.40      834.73     37.04 o 
   7  13   0      923.26      858.11     43.62 o 
   8  13   0      107.11      111.24     16.07 o 
   9  13   0       50.46      108.34     29.96 o 
  10  13   0      151.30      120.42     16.26 o 
  11  13   0       63.83       54.46     13.47 o 
  12  13   0       87.83       67.02     14.55 o 
   4  14   0       32.69       21.33      9.78 o 
   5  14   0      385.93      378.16     23.04 o 
   6  14   0      437.85      452.49     56.44 o 
   7  14   0      539.86      517.33     29.93 o 
   8  14   0      448.61      439.26     27.56 o 
   9  14   0      446.53      506.19     49.66 o 
  10  14   0      604.43      609.85     34.33 o 
 -11 -13   1      610.80      559.84     31.42 o 
 -10 -13   1      861.77      830.26     37.44 o 
  -9 -13   1      148.53      149.16     16.63 o 
  -8 -13   1      311.94      332.58     22.32 o 
  -7 -13   1     1495.80     1428.74     52.75 o 
  -6 -13   1      277.89      267.36     19.60 o 
  -5 -13   1        0.66       10.78      8.52 o 
  -4 -13   1      101.67      157.39     15.50 o 
  -3 -13   1      145.04      139.76     17.20 o 
  -2 -13   1        0.06        0.72      9.32 o 
 -13 -12   1      157.99      144.80     19.87 o 
 -12 -12   1      283.22      372.15     26.00 o 
 -11 -12   1      467.35      482.69     28.31 o 
 -10 -12   1       26.26       12.76      8.95 o 
  -9 -12   1      146.88      161.99     16.23 o 
  -8 -12   1      507.18      495.88     26.15 o 
  -7 -12   1      748.21      726.23     31.75 o 
  -6 -12   1      375.72      270.98     16.44 o 
  -5 -12   1      696.66      620.02     25.07 o 
  -4 -12   1     2107.89     2039.86     61.21 o 
  -3 -12   1      274.32      257.52     18.52 o 
  -2 -12   1        8.00       16.21      9.24 o 
  -1 -12   1      164.06      138.68     20.11 o 
   0 -12   1      144.95      142.88     11.81 o 
 -14 -11   1      265.03      209.22     19.89 o 
 -13 -11   1       91.65       69.33     14.71 o 
 -12 -11   1       14.62        5.14      7.83 o 
 -11 -11   1      690.74      818.15     31.58 o 
 -10 -11   1      374.75      390.72     23.31 o 
  -9 -11   1      205.29      222.38     16.51 o 
  -8 -11   1      160.53      166.98     14.54 o 
  -7 -11   1      227.29      266.36     24.82 o 
  -6 -11   1      654.02      627.33     26.52 o 
  -5 -11   1      628.88      587.18     22.82 o 
  -4 -11   1      309.11      312.38     17.33 o 
  -3 -11   1      298.69      286.61     17.19 o 
  -2 -11   1     1302.20     1214.01     40.13 o 
  -1 -11   1     2028.30     1879.28     45.28 o 
   0 -11   1      265.08      262.98     14.56 o 
   1 -11   1       39.35       27.27     10.14 o 
   2 -11   1      454.26      473.75     24.53 o 
 -15 -10   1      770.46      777.55     40.61 o 
 -14 -10   1      262.47      297.83     26.10 o 
 -13 -10   1      249.91      230.42     21.74 o 
 -12 -10   1     1061.51     1040.01     42.02 o 
 -11 -10   1      754.79      659.79     26.93 o 
 -10 -10   1      364.36      430.75     20.67 o 
  -9 -10   1      460.81      557.88     22.40 o 
  -8 -10   1      439.15      447.53     18.59 o 
  -7 -10   1      202.64      184.51     16.08 o 
  -5 -10   1      101.60      150.10     10.76 o 
  -4 -10   1      101.19      119.63     10.69 o 
  -3 -10   1      766.79      741.39     26.54 o 
  -2 -10   1     1686.42     1662.56     48.40 o 
  -1 -10   1        3.69       41.34      8.40 o 
   0 -10   1      289.66      298.92     19.74 o 
   1 -10   1     2028.72     1951.69     53.49 o 
   2 -10   1     1023.34     1003.92     34.85 o 
   3 -10   1      333.08      364.05     22.06 o 
   4 -10   1      167.50      169.32     17.22 o 
 -15  -9   1       20.86       19.28     12.14 o 
 -14  -9   1       25.61       -0.22     10.67 o 
 -13  -9   1      381.09      410.45     26.61 o 
 -12  -9   1      505.17      483.06     33.04 o 
 -11  -9   1      350.55      273.04     21.51 o 
 -10  -9   1      711.20      677.85     29.11 o 
  -9  -9   1     2429.66     3065.23     77.52 o 
  -8  -9   1     1899.33     1932.11     51.55 o 
  -7  -9   1     1093.71     1149.86     44.90 o 
  -6  -9   1       53.54       48.84     11.82 o 
  -4  -9   1      831.27      849.76     29.00 o 
  -3  -9   1        8.60       19.13      5.61 o 
  -2  -9   1      216.28      215.02     13.36 o 
  -1  -9   1        3.36        4.22      5.97 o 
   0  -9   1      841.74      844.32     29.95 o 
   1  -9   1      782.70      782.99     24.21 o 
   2  -9   1      498.00      562.21     29.22 o 
   3  -9   1      364.03      348.73     25.08 o 
   4  -9   1      764.74      809.43     43.43 o 
   5  -9   1      614.21      657.08     29.94 o 
   6  -9   1      322.00      354.24     25.64 o 
 -15  -8   1      267.89      189.37     22.51 o 
 -14  -8   1        1.73       -8.70      9.25 o 
 -13  -8   1       24.83       25.78     10.73 o 
 -12  -8   1        0.17       70.96     12.00 o 
 -11  -8   1       62.59       67.30     11.43 o 
 -10  -8   1       30.61       25.89      7.96 o 
  -9  -8   1      435.67      430.00     30.32 o 
  -8  -8   1     1292.61     1584.88     49.16 o 
  -7  -8   1     3147.84     3295.78     78.81 o 
  -6  -8   1     2733.89     2908.36     62.60 o 
  -5  -8   1      450.35      476.27     16.48 o 
  -4  -8   1     1098.31     1203.29     34.99 o 
  -3  -8   1     1922.30     1924.38     68.07 o 
  -2  -8   1      913.02      868.26     27.44 o 
  -1  -8   1      175.74      151.65     10.78 o 
   0  -8   1      112.48      151.88     38.20 o 
   1  -8   1      281.72      306.39     17.74 o 
   2  -8   1       97.25       93.34     11.36 o 
   3  -8   1      389.07      376.56     43.80 o 
   4  -8   1      256.46      282.14     24.34 o 
   5  -8   1      133.05      198.90     38.43 o 
   6  -8   1      569.64      628.96     29.19 o 
   7  -8   1      622.09      669.18     31.78 o 
 -15  -7   1      117.71      113.17     28.49 o 
 -14  -7   1      666.97      641.86     34.08 o 
 -13  -7   1      970.23      941.04     40.61 o 
 -12  -7   1      279.91      274.14     21.90 o 
 -11  -7   1      697.86      609.59     28.26 o 
 -10  -7   1      188.78      186.45     15.70 o 
  -9  -7   1        3.88        3.10      5.24 o 
  -8  -7   1      166.28      191.74     12.66 o 
  -7  -7   1      941.31     1101.19     34.82 o 
  -6  -7   1      133.26      167.97     12.87 o 
  -5  -7   1     1246.65     1362.56     32.72 o 
  -4  -7   1     2221.36     2368.31     54.03 o 
  -3  -7   1     1323.56     1305.12     49.18 o 
  -2  -7   1     1915.69     2107.02     43.69 o 
  -1  -7   1     2875.28     2958.93     52.84 o 
   0  -7   1     3736.56     3533.16     90.45 o 
   1  -7   1      273.05      284.43     15.35 o 
   2  -7   1       43.75      107.58      8.82 o 
   3  -7   1      413.16      370.61     18.67 o 
   4  -7   1       75.74       77.57      9.76 o 
   5  -7   1       31.61       26.44      7.02 o 
   6  -7   1      166.40      267.74     16.35 o 
   7  -7   1       12.90        4.25      6.96 o 
   8  -7   1        6.36        8.45      9.57 o 
 -15  -6   1      163.59      131.43     19.05 o 
 -14  -6   1      754.08      733.45     36.73 o 
 -13  -6   1      764.55      826.94     37.65 o 
 -12  -6   1      658.27      560.65     28.47 o 
 -11  -6   1      740.21      726.12     31.60 o 
 -10  -6   1     2421.21     2268.46     69.70 o 
  -9  -6   1     1058.88      921.58     34.65 o 
  -8  -6   1       67.94       62.76      8.22 o 
  -7  -6   1     2480.65     2484.26     55.18 o 
  -6  -6   1      308.30      398.41     14.58 o 
  -5  -6   1     1089.72     1059.04     46.15 o 
  -4  -6   1      577.35      575.77     16.82 o 
  -3  -6   1      672.38      760.62     25.18 o 
  -2  -6   1      403.85      478.65     38.30 o 
  -1  -6   1      831.21      952.61     19.42 o 
   0  -6   1     4333.35     4470.85     76.63 o 
   2  -6   1     1398.49     1322.88     31.95 o 
   3  -6   1     1185.28     1127.01     28.69 o 
   4  -6   1      382.10      384.60     15.48 o 
   5  -6   1      417.23      437.34     17.49 o 
   6  -6   1      612.82      692.92     26.52 o 
   7  -6   1      100.64      129.33     13.88 o 
   8  -6   1      101.73      117.72     12.55 o 
   9  -6   1       12.29        4.31      9.60 o 
 -15  -5   1        0.16        2.19      8.04 o 
 -13  -5   1       25.39       47.10      8.47 o 
 -12  -5   1      790.55      804.17     26.18 o 
 -11  -5   1     1331.91     1342.99     48.12 o 
 -10  -5   1      457.88      496.82     34.86 o 
  -9  -5   1     2599.16     2504.52     74.11 o 
  -8  -5   1     2751.92      896.76    121.61 o 
  -7  -5   1     2667.43     2665.57     69.18 o 
  -6  -5   1     1116.51     1111.63     23.28 o 
  -5  -5   1      644.41      898.50     24.76 o 
  -4  -5   1     2794.99     1430.48     56.19 o 
  -3  -5   1      481.37      514.60     27.86 o 
  -2  -5   1      751.42      819.91     20.25 o 
  -1  -5   1      631.30      704.24     30.12 o 
   0  -5   1     2166.79     2249.80     40.24 o 
   1  -5   1     1290.74     1435.34     29.60 o 
   2  -5   1     2707.40     1590.58     64.49 o 
   3  -5   1      811.33      818.95     24.85 o 
   4  -5   1      822.68      822.21     23.60 o 
   5  -5   1      936.28      862.52     25.30 o 
   6  -5   1     1517.28     1451.65     42.62 o 
   7  -5   1      663.88      607.80     24.92 o 
   8  -5   1      242.11      281.37     21.34 o 
   9  -5   1      630.91      715.77     32.10 o 
  10  -5   1        3.12        0.22     11.45 o 
 -15  -4   1      402.13      348.38     23.14 o 
 -14  -4   1       99.64      107.57     13.35 o 
 -13  -4   1        1.24       38.21     11.36 o 
 -11  -4   1      357.89      297.84     16.54 o 
 -10  -4   1        0.66       -0.87      4.82 o 
  -9  -4   1     2071.03     2128.26     71.05 o 
  -8  -4   1     1625.07     2298.10    111.02 o 
  -7  -4   1      199.05      184.32     11.88 o 
  -6  -4   1     4568.01     4640.44    151.91 o 
  -5  -4   1    13245.59    12954.42    230.34 o 
  -4  -4   1     1840.69     2371.74     68.87 o 
  -3  -4   1     2636.15     2947.15     65.44 o 
  -2  -4   1     3553.86     3671.88     81.38 o 
  -1  -4   1      147.02      196.29      8.87 o 
   0  -4   1     1498.90     2390.18     98.29 o 
   1  -4   1      641.68      717.68    112.77 o 
   2  -4   1       55.53       68.52      3.49 o 
   3  -4   1       78.09       98.70      5.48 o 
   4  -4   1     2889.28     2923.30     72.29 o 
   5  -4   1     1709.11     2245.80    149.36 o 
   6  -4   1       24.05       22.42      6.29 o 
   7  -4   1     1530.85     1436.28     42.79 o 
   8  -4   1     1600.72     1490.69     59.64 o 
   9  -4   1      558.21      655.50     37.81 o 
  10  -4   1      163.38      136.72     26.61 o 
  11  -4   1      181.12      136.69     28.90 o 
 -15  -3   1      691.57      669.77     51.40 o 
 -14  -3   1      263.40      297.97     21.44 o 
 -13  -3   1      377.74      369.51     21.79 o 
 -12  -3   1     1824.77     1818.97     51.24 o 
 -11  -3   1      322.24      376.28     19.20 o 
 -10  -3   1      378.02      367.01     16.82 o 
  -9  -3   1       77.81       63.29      7.77 o 
  -8  -3   1      932.28      924.73     26.83 o 
  -7  -3   1        0.57      286.01     36.21 o 
  -6  -3   1      596.16      513.86     15.08 o 
  -5  -3   1     1580.18     1589.69     35.70 o 
  -4  -3   1     3174.09     3066.24     79.02 o 
  -3  -3   1     6730.84     7993.85    202.28 o 
  -2  -3   1     5715.56     5781.67    122.51 o 
  -1  -3   1     8375.31     8574.84    126.55 o 
   0  -3   1     6922.91     7172.70    128.08 o 
   1  -3   1      938.88     1638.46    111.41 o 
   2  -3   1     3795.64     4301.31     90.11 o 
   3  -3   1       84.99       91.57      6.79 o 
   4  -3   1       28.55       36.97      4.44 o 
   5  -3   1      738.81      767.95     24.85 o 
   6  -3   1      124.73      213.68     18.27 o 
   7  -3   1      273.73      278.60     15.51 o 
   8  -3   1      852.00      815.90     39.93 o 
   9  -3   1      947.81      916.38     34.58 o 
  10  -3   1      753.96      785.44     55.69 o 
  11  -3   1      494.77      496.65     46.28 o 
  12  -3   1      158.04      109.79     27.95 o 
 -15  -2   1       65.76       87.09     25.91 o 
 -14  -2   1      547.63      520.81     45.81 o 
 -13  -2   1      739.99      711.94     35.56 o 
 -12  -2   1      933.23      936.46     33.09 o 
 -11  -2   1       24.38       30.86     18.76 o 
 -10  -2   1      113.12      456.06     31.77 o 
  -9  -2   1     6146.59     5923.28    132.64 o 
  -8  -2   1     2084.24     2152.67     53.63 o 
  -7  -2   1       16.59       20.89      3.96 o 
  -6  -2   1       15.41      182.74     15.27 o 
  -5  -2   1      129.66      116.70      4.90 o 
  -4  -2   1      288.59      314.52      8.43 o 
  -3  -2   1     2042.53     2018.54     54.04 o 
  -2  -2   1       34.44       47.78      3.80 o 
  -1  -2   1     1136.82     1078.59     19.48 o 
   0  -2   1     4333.15     4045.54     65.26 o 
   1  -2   1     4700.66     4857.15     74.29 o 
   2  -2   1     6703.73     7353.85    319.61 o 
   3  -2   1     6025.64     6387.13    109.72 o 
   4  -2   1     4392.90     4178.00     61.44 o 
   5  -2   1     1015.73     1021.62     19.97 o 
   6  -2   1      339.77      382.70     29.35 o 
   7  -2   1      266.96      377.97     26.87 o 
   8  -2   1        1.50        8.10      5.11 o 
   9  -2   1        1.66       -6.10      5.89 o 
  10  -2   1      159.10      169.19     20.74 o 
  11  -2   1      189.13      220.49     25.43 o 
  12  -2   1      248.43      228.22     36.23 o 
 -14  -1   1      132.32      159.75     32.26 o 
 -13  -1   1      236.46      203.98     34.33 o 
 -12  -1   1       77.52       99.12     24.54 o 
 -11  -1   1     1278.52     1188.34     44.69 o 
 -10  -1   1     2366.83     2293.96     59.47 o 
  -9  -1   1       25.84       73.13      8.73 o 
  -8  -1   1       45.34       19.15      4.14 o 
  -7  -1   1     5184.57     5143.03     80.51 o 
  -6  -1   1     5591.17     5761.65     98.61 o 
  -5  -1   1     2404.23     2481.49     44.32 o 
  -4  -1   1      743.94      795.00     17.73 o 
  -3  -1   1       21.01       49.31      3.89 o 
  -2  -1   1     2172.88     2090.42     43.36 o 
  -1  -1   1     1017.93     1223.75     23.25 o 
   1  -1   1     6764.22     3185.39    110.51 o 
   2  -1   1     1422.01     1499.42     27.65 o 
   3  -1   1     4309.50     4291.61     66.00 o 
   4  -1   1     5951.82     5951.25     90.98 o 
   5  -1   1     2296.30     2228.91     37.47 o 
   6  -1   1     1807.34     1553.48     28.33 o 
   7  -1   1     3027.07     2953.49     49.87 o 
   8  -1   1      677.72      668.80     21.31 o 
   9  -1   1      872.08      815.83     26.43 o 
  10  -1   1      217.07      214.60     22.83 o 
  11  -1   1        6.92       29.58     12.42 o 
  12  -1   1        6.01       78.13     16.35 o 
  13  -1   1      102.86      121.19     22.20 o 
 -14   0   1       61.70       64.47     25.95 o 
 -12   0   1       16.66       26.72     16.75 o 
 -11   0   1       18.21       13.33      9.69 o 
 -10   0   1      340.61      312.46     28.36 o 
  -9   0   1      159.90      159.55     11.29 o 
  -8   0   1     1267.51     1168.16     26.31 o 
  -7   0   1     3263.28     3057.42     50.60 o 
  -6   0   1     3448.68     3585.67     57.42 o 
  -5   0   1     1299.14     1223.69     21.92 o 
  -4   0   1      999.11     1124.89     34.62 o 
  -3   0   1    10981.18    11435.31    156.36 o 
  -2   0   1     2194.36     2135.99     36.11 o 
  -1   0   1     1383.68      739.31     30.11 o 
   0   0   1    17058.88    20663.80    722.06 o 
   1   0   1      425.71      372.95      8.45 o 
   2   0   1      103.43      108.30      4.17 o 
   3   0   1      209.79      194.64      5.43 o 
   4   0   1      693.48      810.06     15.32 o 
   5   0   1      706.65      748.40     15.19 o 
   6   0   1     2221.00     2290.48     38.83 o 
   7   0   1     1635.27     1573.57     29.06 o 
   8   0   1      669.94      738.14     17.28 o 
   9   0   1      991.62      854.51     31.41 o 
  10   0   1     2339.96     2271.70     80.26 o 
  11   0   1      540.25      438.62     29.42 o 
  12   0   1      347.87      328.12     30.26 o 
  13   0   1      447.13      488.36     36.76 o 
  14   0   1        2.50        0.05     14.95 o 
 -13   1   1      482.81      466.71     54.66 o 
 -12   1   1      229.96      321.15     29.45 o 
 -11   1   1      174.29      136.49     27.15 o 
 -10   1   1       45.38       37.89     11.63 o 
  -9   1   1      146.23      166.69     10.54 o 
  -8   1   1        1.61       38.79     10.30 o 
  -7   1   1        1.83       23.92      6.90 o 
  -6   1   1      711.98      624.93     14.23 o 
  -5   1   1     5627.10     5296.62     82.12 o 
  -4   1   1     5401.06     5414.38     76.52 o 
  -3   1   1     3508.28     3819.58     54.49 o 
  -2   1   1      292.01      402.63      7.81 o 
  -1   1   1      255.75      270.24     10.18 o 
   0   1   1     5116.10     5268.40     75.77 o 
   1   1   1     4499.61     5133.64     83.16 o 
   2   1   1     4409.69     4611.51     68.39 o 
   3   1   1      315.61      337.42      6.79 o 
   4   1   1      273.50      286.40      6.71 o 
   5   1   1     1439.96     1878.88     29.12 o 
   6   1   1      293.02      340.36      8.61 o 
   7   1   1      388.59      418.27     10.51 o 
   8   1   1      710.20      649.47     15.88 o 
   9   1   1      130.20      383.10     23.59 o 
  10   1   1      660.51      734.45     27.89 o 
  11   1   1     1496.56     1449.93     58.66 o 
  12   1   1      620.67      553.48     34.50 o 
  13   1   1      785.92      937.96     69.43 o 
  14   1   1      122.62       62.09     27.08 o 
 -13   2   1      248.66      256.68     29.72 o 
 -12   2   1      811.74      679.17     40.03 o 
 -11   2   1      655.74      684.47     38.17 o 
 -10   2   1     1432.29     1428.07     58.11 o 
  -9   2   1     2221.50     2202.43     77.75 o 
  -8   2   1      177.45      144.25     13.27 o 
  -7   2   1      232.11      256.73      9.45 o 
  -5   2   1        0.13        4.86      2.38 o 
  -4   2   1     1597.98     1733.32     26.14 o 
  -3   2   1     5195.70     4950.01     71.28 o 
  -2   2   1    11436.58    13013.98    332.74 o 
  -1   2   1     1395.35     1365.52     20.86 o 
   0   2   1      862.05      757.82     14.44 o 
   2   2   1     8225.34     9098.17    582.35 o 
   3   2   1     1202.76     1165.72     21.53 o 
   4   2   1     8320.31     8341.44    123.67 o 
   5   2   1      770.66      780.19     17.37 o 
   6   2   1       99.44      379.00     13.54 o 
   7   2   1      176.99      180.32     11.54 o 
   8   2   1       91.12       90.15      7.97 o 
   9   2   1      845.75      766.64     22.87 o 
  11   2   1      907.89     1117.56     36.00 o 
  12   2   1      119.14       81.44     23.00 o 
  13   2   1      369.14      313.98     41.82 o 
  14   2   1      900.30      969.07     70.32 o 
 -12   3   1      252.28      273.46     29.95 o 
 -11   3   1      153.97      178.56     23.85 o 
 -10   3   1      635.31      603.73     34.85 o 
  -9   3   1     1094.05     1036.26     42.22 o 
  -8   3   1     1813.02     1729.41     51.37 o 
  -7   3   1      559.49      551.88     26.61 o 
  -6   3   1     4304.96     4528.41     81.13 o 
  -5   3   1     6779.38     6728.91     91.43 o 
  -4   3   1       48.01      112.96      5.15 o 
  -3   3   1       88.70       94.07      4.96 o 
  -2   3   1      941.63     1099.85     24.05 o 
  -1   3   1     1076.97     1152.02     20.91 o 
   0   3   1     5879.14     5797.87    129.22 o 
   1   3   1     7729.52     8186.88    124.05 o 
   2   3   1      335.75      360.54      6.84 o 
   3   3   1    10525.67    13180.83    246.35 o 
   4   3   1    10028.88     9532.42    172.58 o 
   5   3   1      824.59      675.62     16.71 o 
   6   3   1      324.75      237.57      8.45 o 
   7   3   1     3394.09     3649.10     64.87 o 
   8   3   1     4964.25     5092.51    100.23 o 
   9   3   1      329.33      333.08     27.10 o 
  10   3   1      186.81      161.74     13.37 o 
  11   3   1      114.79      188.50     17.15 o 
  12   3   1      190.34      229.69     17.41 o 
  13   3   1       16.37        4.66     15.00 o 
  14   3   1      130.81      161.28     31.69 o 
  15   3   1      128.83      100.02     29.21 o 
 -11   4   1       11.17       -4.74     15.27 o 
 -10   4   1       84.37      103.79     24.91 o 
  -9   4   1      115.92      133.43     18.39 o 
  -8   4   1      786.75      744.92     29.94 o 
  -7   4   1     1180.25     1093.56     30.66 o 
  -6   4   1      957.37      896.13     27.88 o 
  -5   4   1     2222.71     2079.45     38.09 o 
  -4   4   1     1270.59     1347.15     75.50 o 
  -3   4   1     8435.97     8210.20    116.92 o 
  -2   4   1     5763.30     5717.66     90.10 o 
  -1   4   1      474.95      340.97      9.23 o 
   0   4   1     1936.71     1038.23     43.90 o 
   1   4   1      367.85      356.76      6.61 o 
   2   4   1     1202.10     1109.92     40.59 o 
   4   4   1     2396.32     2961.47     68.82 o 
   5   4   1      570.37      578.38     21.97 o 
   6   4   1     5827.43     5941.81    101.15 o 
   7   4   1     3667.31     3288.48     53.72 o 
   8   4   1      416.54      392.74     15.93 o 
   9   4   1       21.24       35.71      6.63 o 
  10   4   1     5201.63     4892.76    112.61 o 
  11   4   1     2958.55     2835.02     71.54 o 
  12   4   1        8.03        3.78      6.71 o 
  13   4   1       89.25      107.80     13.02 o 
  14   4   1       18.42        2.74     16.04 o 
  15   4   1       12.34       -0.96     16.24 o 
 -11   5   1      138.59      129.96     29.66 o 
 -10   5   1       42.69       22.06     17.07 o 
  -9   5   1      176.07      146.44     20.42 o 
  -8   5   1        2.94      112.49     24.45 o 
  -7   5   1       22.40       29.97      8.00 o 
  -6   5   1       52.79       58.45      8.07 o 
  -5   5   1      146.68      139.89     10.65 o 
  -4   5   1     2074.16     1990.77     41.12 o 
  -3   5   1     3490.64     3641.09     74.00 o 
  -2   5   1     1564.26     1343.72     23.44 o 
  -1   5   1     5762.04     5939.75     92.63 o 
   0   5   1     5417.68     5569.22    127.43 o 
   1   5   1     1246.63     1278.32     21.33 o 
   2   5   1      478.77      480.93     11.04 o 
   3   5   1     3578.27     3554.51     59.95 o 
   4   5   1     6147.67     5954.37     96.62 o 
   5   5   1       51.61       34.72      4.43 o 
   6   5   1     4164.35     3968.42    223.30 o 
   7   5   1        8.98       13.14      3.33 o 
   8   5   1      166.09      126.38     10.49 o 
   9   5   1     3270.16     3190.39     75.58 o 
  10   5   1     2020.83     1973.26     68.20 o 
  11   5   1      543.76      537.77     21.78 o 
  12   5   1      104.44      116.31     12.34 o 
  13   5   1     1413.41     1328.95     47.73 o 
  14   5   1      984.62      916.91     34.27 o 
  15   5   1       56.12       87.93     23.30 o 
 -10   6   1      828.06      800.88     59.15 o 
  -9   6   1      156.48      124.75     19.74 o 
  -8   6   1      226.78      216.42     22.98 o 
  -7   6   1      497.27      705.77     28.13 o 
  -6   6   1      319.31      297.65     18.15 o 
  -5   6   1       26.91       13.98      5.51 o 
  -4   6   1        8.40        1.06      4.54 o 
  -3   6   1        0.54      195.15     17.95 o 
  -2   6   1      591.62      604.38     23.13 o 
  -1   6   1     1571.64     1628.91     35.23 o 
   0   6   1     3800.06     3927.24     79.21 o 
   1   6   1     2822.24     3302.13    144.66 o 
   2   6   1      506.33      551.64     24.09 o 
   3   6   1    11033.12    11535.98    185.12 o 
   4   6   1     6248.90     6727.84    122.37 o 
   5   6   1      811.13      914.26     18.15 o 
   6   6   1     3343.67     3853.97     72.72 o 
   7   6   1     4712.32       -0.79      2.90 o 
   8   6   1        1.20       -3.91      3.53 o 
   9   6   1      107.05      108.90      6.72 o 
  10   6   1       17.23       86.95      8.53 o 
  11   6   1      112.41      115.50     10.71 o 
  12   6   1     1187.40     1084.47     34.25 o 
  13   6   1     1096.54     1047.78     34.84 o 
  14   6   1      269.89      442.34     23.40 o 
  15   6   1       33.53       44.40     11.01 o 
  -9   7   1      149.42      166.88     29.55 o 
  -8   7   1      478.77      499.96     43.56 o 
  -7   7   1      690.81      734.74     29.69 o 
  -6   7   1      753.05      796.92     26.62 o 
  -5   7   1     2110.99     2012.59     49.37 o 
  -4   7   1      484.77      449.67     17.36 o 
  -3   7   1      291.10      296.34     11.76 o 
  -2   7   1        0.25      272.51     61.83 o 
  -1   7   1       13.12       21.36      7.19 o 
   0   7   1       39.94       24.32      8.70 o 
   1   7   1     1281.84     1238.19     29.00 o 
   2   7   1      865.47     1069.63     62.27 o 
   3   7   1      446.81      572.88     26.64 o 
   4   7   1      685.88      797.29     16.83 o 
   5   7   1     6354.76     6139.17    114.23 o 
   6   7   1     8667.37     8774.41    183.32 o 
   8   7   1      821.81      730.77     60.11 o 
   9   7   1      152.83      202.51     16.34 o 
  10   7   1      920.39      850.27     34.19 o 
  11   7   1      574.19      630.15     29.68 o 
  12   7   1        0.23        1.38      8.27 o 
  13   7   1       82.02       85.00     15.28 o 
  14   7   1      103.05      105.65     17.21 o 
  15   7   1      544.82      485.74     31.05 o 
  -8   8   1      269.27      255.61     26.01 o 
  -7   8   1       83.51       81.75     14.52 o 
  -6   8   1      708.10      711.90     29.70 o 
  -5   8   1      655.73      798.01     26.27 o 
  -4   8   1      433.74      479.34     30.87 o 
  -3   8   1     3118.78     3082.53     59.33 o 
  -2   8   1     2681.54     2479.56     54.96 o 
  -1   8   1      279.79      359.19     17.48 o 
   0   8   1      429.62      479.04     23.45 o 
   1   8   1        5.56       11.55      9.53 o 
   2   8   1      216.36      190.75     11.66 o 
   3   8   1      192.15      240.50     13.33 o 
   4   8   1      700.37      849.22     34.63 o 
   5   8   1      687.77      645.13     20.93 o 
   6   8   1      390.30      391.81     16.17 o 
   7   8   1      974.60     1076.50     32.30 o 
   8   8   1     4007.31     4925.43    134.22 o 
   9   8   1     1358.05     1355.58     46.35 o 
  10   8   1      654.64      729.61     31.22 o 
  11   8   1     1856.06     1924.37     64.12 o 
  12   8   1      419.61      497.16     27.51 o 
  13   8   1      331.05      330.02     28.75 o 
  14   8   1       58.50       73.90     15.51 o 
  15   8   1       40.75       48.88     14.75 o 
  -7   9   1       23.33       41.37     12.24 o 
  -6   9   1      246.80      267.49     20.11 o 
  -5   9   1      213.36      252.49     14.93 o 
  -4   9   1      325.24      354.56     22.40 o 
  -3   9   1      773.57      777.73     30.90 o 
  -2   9   1     2500.58     2445.43     56.21 o 
  -1   9   1      658.19      647.27     25.94 o 
   0   9   1        8.71       37.41     12.29 o 
   1   9   1     4623.18     4313.26    104.21 o 
   2   9   1     2864.80     2698.98     69.01 o 
   3   9   1      428.65      467.32     18.80 o 
   4   9   1      411.69      437.44     14.23 o 
   5   9   1       46.83      251.14     16.85 o 
   6   9   1       53.98       79.42      6.64 o 
   7   9   1      287.14      264.79     16.56 o 
   8   9   1      503.80      443.98     35.26 o 
   9   9   1      505.42      523.50     21.84 o 
  10   9   1      207.14      242.22     17.62 o 
  11   9   1      659.14      636.87     29.84 o 
  12   9   1      904.51      805.11     36.04 o 
  13   9   1      489.48      490.21     28.67 o 
  14   9   1     1351.85     1384.45     81.02 o 
  15   9   1      527.61      457.37     36.35 o 
  -5  10   1      432.89      469.51     51.46 o 
  -4  10   1        7.78        9.16     10.11 o 
  -3  10   1       24.36       22.91      9.97 o 
  -2  10   1       94.16      116.51     11.50 o 
  -1  10   1      568.86      549.19     24.78 o 
   0  10   1     1205.55     1104.15     37.09 o 
   1  10   1     1556.33     1570.79     46.52 o 
   2  10   1      482.73      494.18     21.05 o 
   3  10   1      542.89      507.20     28.81 o 
   4  10   1     2745.31     2503.33     89.17 o 
   5  10   1     2717.70     2550.75     65.78 o 
   6  10   1      924.77      964.19     30.48 o 
   7  10   1       88.07      112.23     14.85 o 
   8  10   1      311.20      310.68     19.37 o 
   9  10   1       11.67       16.04      9.73 o 
  10  10   1      176.95      217.88     26.98 o 
  11  10   1        5.68       -3.68      7.50 o 
  12  10   1      105.56       79.68     17.32 o 
  13  10   1      241.06      229.75     28.19 o 
  14  10   1      781.96      705.87     46.86 o 
  15  10   1      432.62      428.28     37.83 o 
  -4  11   1        3.56       -4.89     10.96 o 
  -3  11   1      384.75      432.31     38.00 o 
  -2  11   1      652.12      692.28     25.61 o 
  -1  11   1        0.38       -1.31      6.31 o 
   0  11   1        4.40       -0.98      6.53 o 
   1  11   1        0.10        3.84      6.74 o 
   2  11   1      104.41      111.81     12.25 o 
   3  11   1     1369.61     1377.33     42.43 o 
   4  11   1      923.64      892.48     31.00 o 
   5  11   1     1005.97      895.29     51.30 o 
   6  11   1     1877.59     1729.48     51.04 o 
   7  11   1      937.17     1011.47     42.90 o 
   8  11   1      872.28      835.35     34.88 o 
   9  11   1      411.25      352.01     36.54 o 
  10  11   1      654.60      789.31     47.05 o 
  11  11   1      832.37      962.71     42.48 o 
  12  11   1       14.02       17.22     10.74 o 
  13  11   1       27.51       12.09     12.13 o 
  14  11   1       28.49       34.01     13.87 o 
  -2  12   1      378.98      361.08     33.56 o 
  -1  12   1      360.76      548.72     38.38 o 
   0  12   1      356.45      321.96     23.14 o 
   1  12   1      439.80      439.90     24.41 o 
   2  12   1       10.56       15.08      7.86 o 
   3  12   1       28.39      208.68     18.05 o 
   4  12   1        0.08        7.50     11.05 o 
   5  12   1       51.70       27.85      8.17 o 
   6  12   1      386.09      352.84     19.47 o 
   7  12   1     1104.61     1058.36     42.38 o 
   8  12   1      399.73      419.46     24.51 o 
   9  12   1      739.76      619.02     35.43 o 
  10  12   1     1471.95     1384.57     59.06 o 
  11  12   1      612.07      596.05     43.08 o 
  12  12   1      277.84      284.32     25.35 o 
  13  12   1      559.93      527.16     33.38 o 
  14  12   1      256.94      239.72     25.36 o 
   0  13   1     1147.98     1181.99     39.86 o 
   1  13   1      641.03      600.38     29.13 o 
   2  13   1      213.01      216.99     19.02 o 
   3  13   1      296.22      315.62     29.77 o 
   4  13   1      468.42      466.96     24.53 o 
   5  13   1       66.74       69.43     11.34 o 
   6  13   1      120.32       87.43     14.13 o 
   7  13   1       10.63        8.43     10.15 o 
   8  13   1       50.65       65.83     14.34 o 
   9  13   1      331.50      420.22     26.37 o 
  10  13   1      130.92      111.21     16.13 o 
  11  13   1      147.30      126.22     17.64 o 
  12  13   1      939.01      957.10     44.62 o 
  13  13   1      454.00      505.99     33.07 o 
   3  14   1      244.99      206.49     19.24 o 
   4  14   1      403.49      382.49     23.56 o 
   5  14   1      541.65      489.61     25.64 o 
   6  14   1      617.80      544.76     31.04 o 
   7  14   1      272.15      243.88     22.53 o 
   8  14   1       99.17       82.27     14.76 o 
   9  14   1      192.17      246.24     23.00 o 
  10  14   1        6.21        9.45     10.75 o 
  11  14   1       46.62       29.44     12.84 o 
 -10 -13   2      654.15      639.32     31.53 o 
  -9 -13   2        0.25       19.41      9.93 o 
  -8 -13   2       23.72      116.19     29.46 o 
  -7 -13   2        0.18        0.05      8.72 o 
  -6 -13   2       38.01       57.30     24.79 o 
  -5 -13   2      247.33      262.76     19.82 o 
  -4 -13   2      349.25      375.86     24.49 o 
 -12 -12   2      540.63      603.36     33.04 o 
 -11 -12   2      669.43      742.67     34.44 o 
 -10 -12   2      229.96      235.32     59.65 o 
  -9 -12   2      130.60       93.62     20.97 o 
  -8 -12   2      508.45      602.67     49.56 o 
  -7 -12   2      719.02      804.62     33.39 o 
  -6 -12   2       43.62       48.60     10.27 o 
  -5 -12   2        6.12        2.26      7.18 o 
  -4 -12   2       11.67       22.63      9.39 o 
  -3 -12   2       92.06      114.64     14.86 o 
  -2 -12   2      101.65      118.35     15.77 o 
  -1 -12   2       91.78      123.79     13.18 o 
 -13 -11   2        3.68        8.38      9.61 o 
 -12 -11   2       91.28       89.11     19.96 o 
 -11 -11   2       65.36       75.40     23.13 o 
 -10 -11   2      844.94      815.43     32.74 o 
  -9 -11   2     1012.70      940.80     36.59 o 
  -8 -11   2      171.23      171.94     13.21 o 
  -7 -11   2      757.38      777.08     30.22 o 
  -6 -11   2      891.48      914.80     30.33 o 
  -5 -11   2      477.33      520.13     21.00 o 
  -4 -11   2      388.76      430.48     20.52 o 
  -3 -11   2      113.96      161.71     16.72 o 
  -2 -11   2      163.21      308.72     32.46 o 
  -1 -11   2       41.90       18.77      9.69 o 
   0 -11   2       96.23       89.42     11.48 o 
   1 -11   2       97.92       73.64     11.15 o 
 -14 -10   2      152.52      110.57     17.43 o 
 -13 -10   2       39.57       37.02     11.97 o 
 -12 -10   2       17.72       25.35     10.25 o 
 -11 -10   2       16.73       27.23      8.31 o 
 -10 -10   2       14.07       18.17      7.15 o 
  -9 -10   2       16.91       22.65      6.82 o 
  -8 -10   2      131.14       87.06     16.96 o 
  -7 -10   2      739.03      655.53     57.10 o 
  -6 -10   2      881.86      794.74     40.60 o 
  -5 -10   2     1114.49     1097.38     33.10 o 
  -4 -10   2      479.08      485.19     19.41 o 
  -3 -10   2     1174.49     1190.58     36.96 o 
  -2 -10   2     1308.67     1276.97     45.64 o 
  -1 -10   2       13.92       23.21     10.48 o 
   0 -10   2      408.53      406.90     15.79 o 
   1 -10   2      434.67      389.00     19.70 o 
   2 -10   2        0.62        3.11      7.07 o 
   3 -10   2       57.84       64.86     11.75 o 
 -15  -9   2       79.42       58.00     21.39 o 
 -14  -9   2      825.38      796.54     38.49 o 
 -13  -9   2      990.60     1053.88     52.93 o 
 -12  -9   2      471.76      481.25     27.05 o 
 -11  -9   2      279.66      258.58     18.63 o 
 -10  -9   2      538.54      515.11     23.91 o 
  -9  -9   2       69.91       72.72     12.31 o 
  -8  -9   2       82.26       85.49     11.87 o 
  -7  -9   2       26.78       26.86     26.66 o 
  -6  -9   2       21.34       19.99      9.22 o 
  -5  -9   2      141.78      137.77     17.94 o 
  -4  -9   2     2542.06     2437.06     86.52 o 
  -3  -9   2     1739.19     1581.42     43.74 o 
  -2  -9   2      100.57       96.41     10.09 o 
  -1  -9   2      642.02      677.85     25.46 o 
   0  -9   2     1149.40     1134.41     33.35 o 
   1  -9   2      743.88      655.86     35.85 o 
   2  -9   2      461.06      412.27     20.92 o 
   3  -9   2      600.94      563.29     26.02 o 
   4  -9   2      223.32      260.18     20.04 o 
   5  -9   2        0.23       -5.46      8.89 o 
 -15  -8   2       55.96       66.65     15.64 o 
 -14  -8   2      899.25      919.84     42.00 o 
 -13  -8   2      496.01      527.66     42.88 o 
 -12  -8   2      748.99      774.89     33.99 o 
 -11  -8   2     1139.19     1237.65     44.88 o 
 -10  -8   2      440.31      443.62     48.09 o 
  -9  -8   2      747.81      718.98     28.53 o 
  -8  -8   2     1280.63     1571.90     99.55 o 
  -7  -8   2     3018.42     3014.39     75.94 o 
  -6  -8   2      302.81      305.99     18.03 o 
  -5  -8   2      644.59      618.30     30.32 o 
  -3  -8   2      375.77      656.39     33.64 o 
  -2  -8   2       79.35       70.16      7.81 o 
  -1  -8   2     4000.66     3676.42     74.92 o 
   0  -8   2      833.99      820.63     23.29 o 
   1  -8   2       23.07       69.00      6.96 o 
   2  -8   2     1712.27     1645.61     52.73 o 
   3  -8   2     1767.17     1712.93     85.53 o 
   4  -8   2      266.18      272.82     19.39 o 
   5  -8   2      146.29      129.12     15.13 o 
   6  -8   2      785.42      797.67     34.80 o 
 -15  -7   2        2.12      105.08     20.00 o 
 -14  -7   2       65.15       58.67     13.57 o 
 -13  -7   2       37.76       51.87     12.44 o 
 -12  -7   2      191.96      223.83     19.67 o 
 -11  -7   2      551.09      741.73     42.80 o 
 -10  -7   2      924.80      837.95     62.21 o 
  -9  -7   2      549.68      596.29     24.70 o 
  -8  -7   2     1968.10     2095.97     61.27 o 
  -7  -7   2     4003.60     4466.57    129.24 o 
  -6  -7   2     1178.88     1192.91     30.48 o 
  -5  -7   2     1871.72     1839.78     42.26 o 
  -4  -7   2     2691.76     2650.95     56.85 o 
  -3  -7   2      499.00      638.90     26.87 o 
  -2  -7   2      204.65      313.16     20.43 o 
  -1  -7   2       45.05       61.42      5.04 o 
   0  -7   2      892.78      933.97     21.34 o 
   1  -7   2      155.28      171.79      8.85 o 
   2  -7   2     1011.27     1172.03     36.65 o 
   3  -7   2      684.43      668.50     29.66 o 
   4  -7   2      938.25      913.87     31.91 o 
   5  -7   2      990.61      958.09     34.38 o 
   6  -7   2      813.92     1043.28     48.22 o 
   7  -7   2      129.55      116.28     10.34 o 
 -15  -6   2      282.78      230.95     48.97 o 
 -14  -6   2      748.82      773.15     47.23 o 
 -13  -6   2      389.09      367.67     47.50 o 
 -12  -6   2       84.46       85.35     13.20 o 
 -11  -6   2       42.77       42.77      9.93 o 
 -10  -6   2       62.15      278.77     55.95 o 
  -9  -6   2      126.73      146.35     13.03 o 
  -8  -6   2      471.41      473.70     19.88 o 
  -7  -6   2      212.24      197.70      7.02 o 
  -6  -6   2     1446.51     1588.09     41.07 o 
  -5  -6   2     5518.92     5458.20    120.33 o 
  -4  -6   2     5251.14     5160.11    101.65 o 
  -3  -6   2     1895.98     1841.21     48.33 o 
  -2  -6   2     1322.52     1422.09     87.00 o 
  -1  -6   2     2345.36     2467.07     36.33 o 
   0  -6   2     2047.75     2111.85     39.39 o 
   1  -6   2        0.69       -0.31      4.42 o 
   3  -6   2      493.10      590.44     48.40 o 
   4  -6   2      106.90      116.83     10.41 o 
   5  -6   2      656.64      717.30     22.22 o 
   6  -6   2      351.19      359.94     30.86 o 
   7  -6   2      339.81      388.61     19.03 o 
   8  -6   2      915.97      889.60     29.63 o 
   9  -6   2      213.07      160.33     17.39 o 
 -15  -5   2      216.14      218.91     23.63 o 
 -14  -5   2      296.47      244.31     24.68 o 
 -13  -5   2      449.20      415.50     27.07 o 
 -12  -5   2     1812.48     1697.96     58.98 o 
 -11  -5   2     1145.39     1206.02     44.51 o 
 -10  -5   2      287.30      271.01     17.70 o 
  -9  -5   2     1005.01     1043.74     36.97 o 
  -7  -5   2      324.25      275.35     12.86 o 
  -6  -5   2      894.75      916.58     32.61 o 
  -5  -5   2      496.06      575.52     18.57 o 
  -4  -5   2       95.30      121.77      8.64 o 
  -3  -5   2     4123.20     4072.87     80.59 o 
  -2  -5   2     1119.70      979.36     23.83 o 
  -1  -5   2     2359.54     2179.43     31.95 o 
   0  -5   2     4158.35     4009.47     56.54 o 
   1  -5   2     5566.49     5485.76     89.57 o 
   2  -5   2     4096.17     3761.27    117.09 o 
   3  -5   2      322.08      342.22     12.32 o 
   4  -5   2       43.49      302.38     38.37 o 
   5  -5   2      246.74      237.37     12.94 o 
   6  -5   2      179.27      162.43     12.20 o 
   7  -5   2       80.84      130.07     11.58 o 
   8  -5   2      101.26      296.90     17.23 o 
   9  -5   2        7.34        7.63      9.62 o 
 -15  -4   2       46.63       54.02     13.87 o 
 -14  -4   2      106.52      104.95     12.14 o 
 -13  -4   2      670.27      638.30     24.59 o 
 -12  -4   2      815.16      855.09     28.09 o 
 -11  -4   2      291.48      265.62     13.95 o 
 -10  -4   2     1088.83      921.02     35.70 o 
  -9  -4   2     3427.19     3498.23     99.00 o 
  -7  -4   2      347.17      305.42     12.66 o 
  -6  -4   2     2356.06     2284.21     43.97 o 
  -5  -4   2     2761.83     2562.23     59.17 o 
  -4  -4   2       73.53       94.40      8.76 o 
  -3  -4   2       22.51       23.02      3.89 o 
  -1  -4   2     2764.94     2714.02     39.22 o 
   1  -4   2     1955.30     1743.05     27.98 o 
   2  -4   2     3259.56     3221.09     56.90 o 
   3  -4   2     1095.89      922.39     26.38 o 
   4  -4   2     7608.46     7419.40    145.16 o 
   5  -4   2     2420.73     2406.44     53.86 o 
   6  -4   2       25.10       38.82     10.48 o 
   7  -4   2      658.87      690.51     23.14 o 
   8  -4   2      386.06      414.15     19.51 o 
   9  -4   2       34.50       20.92     10.01 o 
  10  -4   2       14.26       29.79     13.05 o 
 -15  -3   2      187.13      222.65     30.38 o 
 -14  -3   2        6.32        3.74      8.60 o 
 -13  -3   2        6.96       10.76      8.03 o 
 -11  -3   2       71.08       75.50      9.52 o 
 -10  -3   2     3160.82     3063.74     73.76 o 
  -9  -3   2     2018.61     1768.64     45.19 o 
  -8  -3   2      574.96      561.67     18.13 o 
  -7  -3   2     1336.29     1227.10     50.24 o 
  -6  -3   2     1619.74     1321.20     35.19 o 
  -5  -3   2     5127.98     5177.25     83.73 o 
  -4  -3   2     5086.43     5189.39    111.69 o 
  -3  -3   2     3264.71     1602.49     67.97 o 
  -2  -3   2     1616.39     1460.12     33.06 o 
  -1  -3   2     1982.33     1791.98     32.18 o 
   0  -3   2      801.78      691.20     10.65 o 
   1  -3   2      792.60      963.36     27.98 o 
   2  -3   2      626.22      733.45     13.19 o 
   3  -3   2     2434.36     2254.18     35.78 o 
   4  -3   2      981.85      829.30     22.71 o 
   5  -3   2      741.22      828.48     31.71 o 
   6  -3   2     1995.09     1977.08     45.23 o 
   7  -3   2     1078.06     1108.00     30.46 o 
   8  -3   2     1652.68     1633.41     41.50 o 
   9  -3   2     1086.18     1100.57     39.23 o 
  10  -3   2      387.27      425.73     50.16 o 
  11  -3   2      188.82      218.09     34.61 o 
 -15  -2   2      194.26      326.71     38.52 o 
 -14  -2   2      692.72      764.30     54.14 o 
 -13  -2   2      465.16      413.96     21.36 o 
 -12  -2   2      427.41      401.05     20.03 o 
 -11  -2   2      146.93      166.32     24.01 o 
  -9  -2   2      783.78      722.01     29.48 o 
  -8  -2   2     1323.24     1236.85     33.85 o 
  -7  -2   2     1747.87     1726.87     30.36 o 
  -6  -2   2     1102.12     1120.06     24.34 o 
  -5  -2   2     3730.74     3506.78    117.40 o 
  -3  -2   2     5803.76     5613.43    144.44 o 
  -2  -2   2     7094.23     8682.20    154.20 o 
  -1  -2   2     3653.31     3664.14     66.97 o 
   0  -2   2     2261.53     2013.27     33.68 o 
   1  -2   2     3218.43     2819.32     40.39 o 
   2  -2   2     1302.66     1683.32     60.58 o 
   3  -2   2      328.09      341.75     30.53 o 
   4  -2   2      404.41      333.89     11.86 o 
   5  -2   2      380.74      307.96     12.71 o 
   6  -2   2     2337.98     2361.72     46.51 o 
   7  -2   2      253.72      453.34     39.48 o 
   8  -2   2      297.36      336.35     15.82 o 
   9  -2   2     1593.62     1678.24     51.17 o 
  10  -2   2      949.01      937.62     61.72 o 
  11  -2   2      380.33      458.39     43.07 o 
  12  -2   2      447.63      481.14     46.14 o 
 -14  -1   2      933.53      856.20     62.00 o 
 -13  -1   2     1037.73     1090.09     69.22 o 
 -12  -1   2      446.68      467.02     33.97 o 
 -11  -1   2     1960.96     1852.23     75.65 o 
 -10  -1   2     1930.45     1853.17     50.06 o 
  -9  -1   2        3.52       37.86      6.84 o 
  -8  -1   2       20.47       35.49      6.12 o 
  -7  -1   2      756.62      695.67     16.95 o 
  -6  -1   2        2.79       -2.59      2.82 o 
  -5  -1   2       54.03      279.21     13.61 o 
  -2  -1   2     2789.13     2851.60     46.78 o 
  -1  -1   2    38167.78    46198.92    720.91 o 
   0  -1   2     3780.61     4052.78     73.36 o 
   1  -1   2       89.90       92.55      3.60 o 
   2  -1   2     5093.65     5008.35     84.89 o 
   3  -1   2     2921.66     3272.32    133.25 o 
   4  -1   2     3693.16     3762.42     93.06 o 
   5  -1   2      374.45      356.91     10.15 o 
   6  -1   2      542.80      551.56     15.67 o 
   7  -1   2      108.81      166.92     14.27 o 
   8  -1   2      115.31      136.96      9.85 o 
   9  -1   2      147.70      175.04     13.70 o 
  10  -1   2      486.39      525.75     60.04 o 
  11  -1   2      161.74      191.24     35.14 o 
  12  -1   2      706.74      833.40     45.41 o 
  13  -1   2      647.65      622.18     43.09 o 
 -14   0   2       30.02       43.13     23.54 o 
 -13   0   2       60.30       93.44     26.08 o 
 -12   0   2      616.33      655.88     50.75 o 
 -11   0   2     1512.92     1480.60     44.15 o 
 -10   0   2     2119.14     2183.03     78.27 o 
  -9   0   2      691.63      788.21     23.62 o 
  -8   0   2     2127.75     2212.03     45.45 o 
  -7   0   2     2888.95     2564.46     48.30 o 
  -6   0   2     1994.82     1921.19     32.98 o 
  -5   0   2     1729.16     1612.49     25.50 o 
  -4   0   2      354.29      582.46     15.84 o 
  -3   0   2       19.02        4.44      2.41 o 
  -2   0   2     2775.04     2568.05     55.23 o 
  -1   0   2     1058.59     1079.44     15.04 o 
   0   0   2     1417.41     1812.69     29.74 o 
   1   0   2     2209.62     2357.02     46.35 o 
   2   0   2     3409.47     3299.30     50.52 o 
   3   0   2     6516.93     6347.67     95.67 o 
   4   0   2     6757.16     7775.63    108.52 o 
   5   0   2     3669.95     3567.33     52.65 o 
   6   0   2     2628.21     2502.39     39.09 o 
   7   0   2      910.01      846.66     17.23 o 
   8   0   2      256.09      420.05     43.62 o 
   9   0   2      453.06      563.18     38.53 o 
  10   0   2       51.33       45.56     14.24 o 
  11   0   2       31.54       35.98     13.32 o 
  12   0   2       33.27       49.04     20.83 o 
  13   0   2       18.21       78.56     18.29 o 
 -14   1   2      356.19      392.72     50.55 o 
 -13   1   2       15.23       -4.13     18.19 o 
 -12   1   2       69.56       87.39     22.65 o 
 -11   1   2       13.13       20.86     10.52 o 
 -10   1   2      516.83      523.20     23.49 o 
  -9   1   2     1234.80     1195.46     28.36 o 
  -8   1   2     1655.05     1715.57     36.03 o 
  -7   1   2      652.37      681.25     15.78 o 
  -6   1   2     1652.67     1536.56     25.90 o 
  -5   1   2    11329.53    10716.91    148.81 o 
  -4   1   2     5758.00     5053.64     71.74 o 
  -3   1   2      583.71      664.46     31.42 o 
  -2   1   2     5969.88     5720.51     85.46 o 
  -1   1   2     9538.24     9297.04    116.85 o 
   0   1   2      508.45      564.22      8.98 o 
   1   1   2     6551.55     8292.80    190.31 o 
   2   1   2      143.91       99.89      3.85 o 
   3   1   2      605.61      579.78     11.43 o 
   4   1   2      520.57      501.06      9.98 o 
   5   1   2      573.14      506.56     10.66 o 
   6   1   2     6710.42     6647.41     94.65 o 
   7   1   2     4405.28     4305.69     63.97 o 
   8   1   2     2339.70     2197.00     36.26 o 
   9   1   2      715.31      781.29     34.52 o 
  10   1   2      341.69      327.79     26.84 o 
  11   1   2      582.96      529.38     32.38 o 
  12   1   2      473.70      522.08     44.21 o 
  13   1   2       18.09       11.70     13.26 o 
  14   1   2       37.61       21.92     17.74 o 
 -13   2   2      149.90      184.00     25.88 o 
 -12   2   2      728.98      726.57    129.95 o 
 -11   2   2      238.60      242.31     25.32 o 
 -10   2   2       14.76       20.38     10.88 o 
  -9   2   2        0.14       -9.56      8.04 o 
  -8   2   2        2.37       -3.95      3.86 o 
  -7   2   2       92.51      146.81     10.24 o 
  -6   2   2     5693.11     6047.72     87.60 o 
  -5   2   2     1365.31     1263.40     21.93 o 
  -4   2   2      100.49       94.44      4.67 o 
  -3   2   2    12106.91    12263.85    170.42 o 
  -2   2   2    15844.72    16768.09    238.21 o 
  -1   2   2     2958.28     2659.31     37.48 o 
   0   2   2     2430.26     2567.06     31.78 o 
   1   2   2    17327.47    17381.61    256.59 o 
   2   2   2    18533.12    21821.08    400.72 o 
   3   2   2       91.13       66.61      6.53 o 
   4   2   2        1.73        5.89      2.04 o 
   5   2   2     1465.87     1530.94     24.50 o 
   6   2   2       72.23      177.08     12.72 o 
   7   2   2     1348.95     1308.60     22.89 o 
   8   2   2     2945.88     2916.92     49.97 o 
   9   2   2       73.15       47.78      7.15 o 
  10   2   2      587.56      597.34     23.38 o 
  11   2   2     2184.86     2239.93     80.38 o 
  12   2   2      881.32      930.78     51.56 o 
  13   2   2      326.92      298.12     43.26 o 
  14   2   2      377.86      428.30     53.98 o 
 -12   3   2      631.44      631.47     39.04 o 
 -11   3   2      427.06      448.58     35.73 o 
 -10   3   2      577.78      653.77     36.45 o 
  -9   3   2     1014.20      981.80     35.72 o 
  -8   3   2      741.03      716.53     28.09 o 
  -7   3   2       56.19       34.39      6.39 o 
  -5   3   2     2046.85     2013.03     31.12 o 
  -4   3   2      256.72      306.57      8.63 o 
  -3   3   2     9594.04     9698.56    126.20 o 
  -2   3   2     1987.15     2125.61     39.28 o 
  -1   3   2     1756.24     2137.76     73.30 o 
   0   3   2    13319.18    13661.06    183.52 o 
   1   3   2     5087.44     5161.42     79.61 o 
   2   3   2     2144.95     2156.43     32.45 o 
   3   3   2     1816.68     2102.16     51.28 o 
   4   3   2     6788.93     6671.14     99.82 o 
   5   3   2     4185.90     4028.05     62.48 o 
   6   3   2     1219.23     1128.18     21.33 o 
   7   3   2       32.13      230.97     32.03 o 
   8   3   2        4.82        2.37      3.46 o 
   9   3   2      208.29      182.48     15.16 o 
  10   3   2     1578.58     1542.92     38.76 o 
  12   3   2      226.92      173.64     30.20 o 
  13   3   2      909.97      920.41     65.07 o 
  14   3   2      572.58      458.60     52.96 o 
  15   3   2      678.56      633.62     57.21 o 
 -12   4   2       93.88       76.37     22.80 o 
 -11   4   2      221.30      186.87     24.29 o 
 -10   4   2     1022.43      999.06     47.98 o 
  -9   4   2      759.34      871.69     34.00 o 
  -8   4   2     1844.22     1946.01    129.67 o 
  -7   4   2     1424.22     1505.64     38.40 o 
  -6   4   2     1576.27     1726.18     36.16 o 
  -5   4   2      789.75     1096.26     25.76 o 
  -4   4   2      325.56      393.76     21.13 o 
  -3   4   2      857.17      792.41     14.42 o 
  -2   4   2      640.16      609.34     12.42 o 
  -1   4   2       50.13       56.28      6.82 o 
   0   4   2     1320.16     1445.03     23.84 o 
   2   4   2     2864.04     2798.36     55.34 o 
   3   4   2    11791.07    12075.77    218.86 o 
   4   4   2     5425.25     6687.79    311.17 o 
   5   4   2     2436.51     2503.48     44.36 o 
   6   4   2     1364.19     1272.79     25.95 o 
   7   4   2     2095.49     1837.53     36.11 o 
   8   4   2     1548.96     1868.81     42.22 o 
   9   4   2      250.16      247.96     13.79 o 
  10   4   2      320.22      296.08     17.20 o 
  11   4   2       65.68       74.55     10.69 o 
  12   4   2       11.55       49.69      9.85 o 
  13   4   2      208.62      227.29     33.30 o 
  14   4   2      143.70      151.07     30.28 o 
  15   4   2      245.86      197.97     35.89 o 
 -11   5   2      159.53      125.47     28.40 o 
 -10   5   2       51.02       26.80     18.81 o 
  -9   5   2       45.86       50.81     13.53 o 
  -8   5   2      690.50      717.66     36.89 o 
  -7   5   2     2506.87     2463.27     65.61 o 
  -6   5   2     1239.33     1208.48     29.72 o 
  -5   5   2       50.62       54.61      6.39 o 
  -4   5   2     4475.98     5093.19     92.76 o 
  -3   5   2     6126.73     6277.59     91.49 o 
  -2   5   2      521.42      480.23     12.30 o 
  -1   5   2     1109.16     1063.15     24.94 o 
   0   5   2       17.87       43.37      9.05 o 
   1   5   2       51.94      112.65     22.60 o 
   2   5   2       33.69       75.21     12.84 o 
   3   5   2     1369.58     1334.27     25.71 o 
   4   5   2      436.58      504.65     12.01 o 
   5   5   2     1902.78     2176.80     38.68 o 
   6   5   2    12355.46    12676.95    191.12 o 
   7   5   2     2013.45     2135.38     37.13 o 
   8   5   2      632.11      550.80     24.11 o 
   9   5   2     1015.75     1064.76     45.32 o 
  10   5   2     1427.82     1362.35     39.82 o 
  11   5   2      671.50      600.66     24.12 o 
  12   5   2      333.83      311.34     20.21 o 
  13   5   2      242.18      428.70     64.45 o 
  14   5   2        1.62       30.67     17.69 o 
  15   5   2       13.00       -1.37     17.49 o 
 -10   6   2      361.81      422.78     48.36 o 
  -9   6   2       24.67       -0.54     10.51 o 
  -8   6   2      197.54      170.33     21.02 o 
  -7   6   2       14.32        3.89      6.84 o 
  -6   6   2      659.22      617.58     22.39 o 
  -5   6   2      955.79      937.71     27.69 o 
  -4   6   2      684.79      675.02     21.57 o 
  -3   6   2     1450.60     1459.53     34.94 o 
  -2   6   2     1059.45     1285.15    141.21 o 
  -1   6   2     5499.04     5296.74     78.44 o 
   0   6   2     7318.32     7638.97    118.77 o 
   1   6   2     2354.18     2443.77     45.38 o 
   2   6   2      853.59      685.33     13.32 o 
   3   6   2     1040.56      964.67     19.61 o 
   4   6   2      366.20      382.99     12.66 o 
   5   6   2     1756.56     1652.60     59.73 o 
   6   6   2      526.36      665.44     18.34 o 
   7   6   2       29.26       18.04      3.55 o 
   8   6   2     1065.59      964.39     28.14 o 
   9   6   2     1182.30     1131.39     32.91 o 
  10   6   2     2846.03     2848.98     70.33 o 
  11   6   2      710.65      689.57     25.63 o 
  12   6   2      402.52      330.19     18.38 o 
  13   6   2      668.50      700.75     36.52 o 
  14   6   2      270.69      215.35     18.35 o 
  15   6   2      214.75      199.22     30.05 o 
  -9   7   2       18.38       25.67     16.76 o 
  -8   7   2      530.30      544.28     33.60 o 
  -7   7   2      454.67      470.47     24.97 o 
  -6   7   2       32.09       50.11      8.58 o 
  -5   7   2        0.92        5.23      6.91 o 
  -4   7   2      185.24      130.99     10.70 o 
  -3   7   2      336.03      326.09     12.32 o 
  -2   7   2      830.23      857.21     24.13 o 
  -1   7   2      621.95      583.71     19.84 o 
   0   7   2     3385.29     3361.53     61.34 o 
   1   7   2     4967.76     4978.24     99.34 o 
   2   7   2     2638.99     2236.21     50.92 o 
   3   7   2     1213.49     1153.62     23.42 o 
   4   7   2     1048.71     1072.89     22.06 o 
   5   7   2     6286.66     5946.06    108.45 o 
   6   7   2     1668.26     1771.68     99.28 o 
   7   7   2      565.55        0.06      3.56 o 
   8   7   2      105.64       83.29     10.78 o 
   9   7   2       54.14       63.06      7.84 o 
  10   7   2      420.89      456.21     17.69 o 
  11   7   2      741.88      716.88     20.91 o 
  12   7   2      123.61       95.01     11.02 o 
  13   7   2      694.09      697.77     26.81 o 
  14   7   2     1055.35      990.44     34.63 o 
  15   7   2      275.54      257.94     22.09 o 
  -8   8   2      573.72      508.23     34.09 o 
  -7   8   2       34.36       15.68     10.84 o 
  -6   8   2      281.59      280.90     17.83 o 
  -5   8   2      352.98      526.29     30.56 o 
  -4   8   2      537.70      547.52     30.94 o 
  -3   8   2      910.00      922.57     23.72 o 
  -2   8   2       14.66        8.44      4.46 o 
  -1   8   2      134.58      293.65     21.97 o 
   0   8   2      271.72      267.56     15.21 o 
   1   8   2     4342.94     4170.95    131.27 o 
   2   8   2      263.69      322.95     21.58 o 
   3   8   2     1411.12     1407.92     32.60 o 
   4   8   2     2837.94     2936.10     60.34 o 
   5   8   2     1885.78     1746.14     42.24 o 
   6   8   2      808.72      698.19     25.44 o 
   7   8   2     2388.13     2182.13     68.99 o 
   8   8   2     4205.64     4955.40    142.37 o 
   9   8   2       50.41       37.52     10.66 o 
  10   8   2       30.06       35.93     13.98 o 
  11   8   2        0.07        1.40      7.17 o 
  12   8   2        3.03       94.91     14.24 o 
  13   8   2       34.27       27.77     11.31 o 
  14   8   2      718.72      688.78     48.22 o 
  15   8   2       44.68       18.10     17.31 o 
  -7   9   2      173.76      129.65     31.45 o 
  -6   9   2     1000.12      899.96     30.44 o 
  -5   9   2      806.71      675.94     24.57 o 
  -4   9   2      312.71      360.69     17.04 o 
  -3   9   2      381.58      411.99     25.61 o 
  -2   9   2     1076.63     1021.11     28.11 o 
  -1   9   2      627.89      602.65     37.01 o 
   0   9   2       15.62      144.89     13.92 o 
   1   9   2      249.74      272.21     21.38 o 
   2   9   2      271.89      257.06     14.68 o 
   3   9   2      352.83      379.29     16.63 o 
   4   9   2     1375.52     1781.20     95.18 o 
   5   9   2       62.06      433.27     39.87 o 
   6   9   2      414.58      414.23     17.06 o 
   7   9   2     3055.52     3063.62     92.62 o 
   8   9   2     2559.95     2377.66     82.25 o 
   9   9   2      741.65      773.79     33.88 o 
  10   9   2     1124.01     1137.51     45.10 o 
  11   9   2     1204.64     1222.97     60.32 o 
  12   9   2      123.10      128.60     20.59 o 
  13   9   2       21.48       32.65     15.04 o 
  14   9   2       86.62       92.13     21.65 o 
  15   9   2       79.88       72.38     21.56 o 
  -6  10   2       77.30       57.80     11.49 o 
  -5  10   2      246.74      230.05     14.42 o 
  -4  10   2      391.52      360.18     23.64 o 
  -3  10   2      569.74      507.59     25.49 o 
  -2  10   2     1097.54      998.11     30.41 o 
  -1  10   2      924.87      847.69     32.05 o 
   0  10   2      752.65      693.35     27.38 o 
   1  10   2      692.91      664.57     34.96 o 
   2  10   2      236.66      196.19     14.76 o 
   3  10   2      388.80      343.04     19.36 o 
   4  10   2      245.23      242.74     15.48 o 
   5  10   2        3.73       14.68      8.43 o 
   7  10   2        0.75        8.11      6.14 o 
   8  10   2      261.02      243.30     17.57 o 
   9  10   2     1389.56     1406.50     81.52 o 
  10  10   2     1768.66     1955.47     67.92 o 
  11  10   2      479.95      408.80     26.45 o 
  12  10   2       93.30      123.51     34.84 o 
  13  10   2      956.99      987.12     57.12 o 
  14  10   2     1381.67     1435.18     75.84 o 
  15  10   2       73.73       71.29     21.87 o 
  -4  11   2       81.42       72.90     15.15 o 
  -3  11   2        0.33       -0.40      8.33 o 
  -2  11   2      412.14      437.78     20.62 o 
  -1  11   2      430.81      360.84     22.07 o 
   0  11   2     1060.82      886.86     33.40 o 
   1  11   2      902.73      728.72     28.92 o 
   2  11   2      258.32      267.68     18.58 o 
   3  11   2     1163.86     1199.84     38.42 o 
   4  11   2      279.01      267.03     16.41 o 
   5  11   2      986.91      850.70     29.69 o 
   6  11   2      902.42      789.87     29.32 o 
   7  11   2       46.22      114.66     13.46 o 
   8  11   2        7.79       13.79      7.38 o 
   9  11   2      139.69      164.65     17.32 o 
  10  11   2       31.08       25.99     11.46 o 
  11  11   2        8.10       -5.11      9.02 o 
  12  11   2      789.27      771.18     55.01 o 
  13  11   2      442.84      399.72     29.25 o 
  14  11   2       91.54       45.36     14.52 o 
  15  11   2      246.78      322.85     31.14 o 
  -3  12   2       22.37        4.71     11.59 o 
  -2  12   2       88.68      125.54     13.28 o 
  -1  12   2       33.49       83.83     11.11 o 
   0  12   2        1.85       -5.73      7.04 o 
   1  12   2      453.49      440.98     24.58 o 
   2  12   2      483.39      479.65     23.05 o 
   3  12   2      564.77      595.31     25.71 o 
   4  12   2     1269.66     1201.79     39.53 o 
   5  12   2      432.82      392.32     25.59 o 
   6  12   2      333.85      297.59     17.87 o 
   7  12   2      434.09      462.57     26.46 o 
   8  12   2      437.74      408.07     25.11 o 
   9  12   2      514.67      471.99     37.35 o 
  10  12   2      470.28      463.89     47.50 o 
  11  12   2       36.85       38.72     11.48 o 
  12  12   2       87.77       87.36     15.33 o 
  13  12   2       96.70      109.16     18.62 o 
  14  12   2       23.53       27.97     13.35 o 
  -1  13   2      548.67      519.37     24.20 o 
   0  13   2       52.73       54.47     16.12 o 
   1  13   2        1.48        3.85      8.61 o 
   2  13   2       18.53       17.43      8.79 o 
   3  13   2        2.99       -1.28      7.29 o 
   4  13   2      335.46      395.04     22.51 o 
   5  13   2      547.99      590.08     25.99 o 
   6  13   2      287.30      342.87     23.65 o 
   7  13   2      747.20      692.73     33.66 o 
   8  13   2      935.21      965.75     42.11 o 
   9  13   2      364.50      433.80     27.32 o 
  10  13   2        1.52       -7.56      8.76 o 
  11  13   2      311.15      303.65     27.78 o 
  12  13   2      688.27      747.49     74.02 o 
  13  13   2      134.25      138.26     20.02 o 
   2  14   2      352.05      346.91     25.20 o 
   3  14   2       14.06       17.38      9.73 o 
   4  14   2       19.93       14.72      9.27 o 
   5  14   2        5.55       35.11     10.27 o 
   6  14   2       24.15       29.65     17.00 o 
   7  14   2      461.67      472.89     29.11 o 
   8  14   2      383.36      373.16     25.94 o 
   9  14   2       42.53       91.55     21.80 o 
  10  14   2      415.68      462.30     30.20 o 
  11  14   2     1125.38     1117.67     49.81 o 
  12  14   2      296.17      296.45     27.58 o 
   6  15   2        0.54        5.48     10.72 o 
   7  15   2        5.17       24.60     11.60 o 
   8  15   2      130.77      125.60     18.50 o 
 -11 -12   3      394.92      438.48     25.70 o 
 -10 -12   3       13.37       24.58      9.60 o 
  -9 -12   3        0.08        7.11      7.80 o 
  -8 -12   3       52.78       78.55     13.65 o 
  -7 -12   3      229.57      212.39     15.84 o 
  -6 -12   3      475.93      433.28     22.61 o 
  -5 -12   3      206.01      171.77     21.77 o 
  -4 -12   3      382.61      341.45     39.12 o 
  -3 -12   3      615.44      539.70     29.42 o 
  -2 -12   3      567.71      525.50     23.78 o 
 -13 -11   3     1340.20     1297.88     45.43 o 
 -12 -11   3      996.98      951.62     35.81 o 
 -11 -11   3      138.24      165.27     15.18 o 
 -10 -11   3      802.52      813.92     29.55 o 
  -9 -11   3      744.64      701.72     42.09 o 
  -8 -11   3      229.76      257.69     45.07 o 
  -7 -11   3       65.00      108.18     27.67 o 
  -6 -11   3       94.89       73.07     16.68 o 
  -5 -11   3       77.86       69.29      9.79 o 
  -4 -11   3      335.02      363.54     20.57 o 
  -3 -11   3      729.53      628.50     28.99 o 
  -2 -11   3       82.20      100.29     37.31 o 
  -1 -11   3      212.46      210.78     15.49 o 
   0 -11   3      562.19      485.93     47.01 o 
 -14 -10   3      254.46      323.92     26.86 o 
 -13 -10   3       88.72       76.79     14.27 o 
 -12 -10   3       14.99        7.58      8.95 o 
 -11 -10   3       87.66       56.09     10.06 o 
 -10 -10   3     2674.64     3417.63     86.87 o 
  -9 -10   3     1567.20     1669.75     46.94 o 
  -8 -10   3      348.88      334.83     31.08 o 
  -7 -10   3      666.36      686.45     38.06 o 
  -6 -10   3      785.99     1030.79     90.72 o 
  -5 -10   3      942.26      920.98     45.71 o 
  -4 -10   3       25.19       15.86      6.08 o 
  -3 -10   3      423.00      370.86     20.18 o 
  -2 -10   3      334.10      363.35     21.52 o 
  -1 -10   3      469.06      446.20     20.78 o 
   0 -10   3      412.01      427.75     26.43 o 
   1 -10   3      110.41      101.15     12.00 o 
   2 -10   3      194.96      175.40     15.60 o 
 -14  -9   3      275.65      295.44     55.51 o 
 -13  -9   3      567.75      521.73     28.69 o 
 -12  -9   3       29.02       26.76      9.71 o 
 -11  -9   3      119.20       95.79     27.31 o 
 -10  -9   3       84.53       75.52     10.55 o 
  -9  -9   3        4.13       -0.84      6.50 o 
  -8  -9   3      222.63      252.47     25.25 o 
  -7  -9   3     2041.35     2105.43     77.62 o 
  -6  -9   3      503.47      551.99     25.39 o 
  -5  -9   3      803.06      950.69     44.59 o 
  -4  -9   3     3928.60     3890.78    127.55 o 
  -3  -9   3     1118.04     1073.86     54.66 o 
  -2  -9   3      105.60       92.75     10.14 o 
  -1  -9   3      173.84      212.44     44.00 o 
   0  -9   3      691.93      650.80     19.26 o 
   1  -9   3      145.07      116.62     15.06 o 
   2  -9   3       58.20       58.78      9.79 o 
   3  -9   3      128.32      117.73     13.59 o 
   4  -9   3      163.64      146.15     15.89 o 
 -15  -8   3       83.44       54.98     14.93 o 
 -14  -8   3      766.13      764.60     37.38 o 
 -13  -8   3      575.05      515.08     44.33 o 
 -12  -8   3      324.19      277.25     20.14 o 
 -11  -8   3      392.45      429.43     22.64 o 
 -10  -8   3      536.55      497.40     23.20 o 
  -9  -8   3       44.02       34.57     16.25 o 
  -8  -8   3       95.27       53.03     16.34 o 
  -7  -8   3       30.94       34.56      7.01 o 
  -6  -8   3        5.89       -3.73      4.51 o 
  -5  -8   3        6.60        4.08      4.96 o 
  -4  -8   3     1721.34     1762.22     44.00 o 
  -3  -8   3     1532.08     1551.25     44.56 o 
  -2  -8   3      917.94      892.69     27.98 o 
  -1  -8   3     5697.06     5405.82    126.86 o 
   0  -8   3      821.78      803.50     21.30 o 
   1  -8   3       11.64       38.42      7.08 o 
   2  -8   3      708.25      621.85     23.97 o 
   3  -8   3      665.38      611.95     25.23 o 
   4  -8   3       96.12      110.65     13.15 o 
   5  -8   3        1.54       34.48     10.58 o 
 -15  -7   3      281.59      278.55     26.40 o 
 -14  -7   3      374.65      336.07     27.07 o 
 -13  -7   3      329.59      304.55     22.72 o 
 -12  -7   3      309.08      311.70     21.76 o 
 -11  -7   3      584.27      531.34     52.36 o 
 -10  -7   3     1356.77     1309.72     45.22 o 
  -9  -7   3       56.24       63.29      8.77 o 
  -8  -7   3      783.30      780.60     42.62 o 
  -7  -7   3     2826.66     3367.56     80.07 o 
  -6  -7   3        0.36        8.25      4.75 o 
  -5  -7   3       32.33       33.98      5.98 o 
  -4  -7   3       18.86        7.82      4.48 o 
  -3  -7   3        5.57       26.31      5.34 o 
  -2  -7   3      185.14      225.48      9.47 o 
  -1  -7   3      804.45      835.21     22.32 o 
   0  -7   3     1354.67     1301.34     27.63 o 
   1  -7   3     1273.41     1213.91     29.34 o 
   2  -7   3     1031.70     1010.13     31.36 o 
   3  -7   3     1476.82     1421.04     41.56 o 
   4  -7   3      927.01      890.53     39.96 o 
   5  -7   3      254.55      259.18     19.23 o 
   6  -7   3      380.66      389.11     25.00 o 
   7  -7   3       63.70       52.39     15.41 o 
 -15  -6   3        3.24       21.46     11.93 o 
 -14  -6   3        0.78       32.00     12.44 o 
 -13  -6   3      120.08      136.40     17.08 o 
 -12  -6   3      273.89      307.35     21.41 o 
 -11  -6   3      383.32      374.07     21.28 o 
 -10  -6   3     2370.67     2479.02     75.05 o 
  -9  -6   3      846.80      830.36     30.90 o 
  -8  -6   3        3.35        0.35      4.88 o 
  -7  -6   3      950.00      903.13     27.97 o 
  -6  -6   3      570.86      678.16     38.01 o 
  -5  -6   3     2585.03     2816.67     67.06 o 
  -4  -6   3     3070.03     3163.37     66.07 o 
  -3  -6   3      224.82      214.74     10.83 o 
  -2  -6   3       27.34       57.13     14.00 o 
  -1  -6   3       67.01      171.21     24.38 o 
   0  -6   3      386.36      389.24     10.23 o 
   1  -6   3      285.87      291.70     10.79 o 
   3  -6   3      272.49      272.14     16.37 o 
   4  -6   3     1943.60     1837.96     50.83 o 
   5  -6   3     1389.09     1413.92     43.43 o 
   6  -6   3      923.17      955.21     41.70 o 
   7  -6   3      454.77      496.83     19.94 o 
   8  -6   3      438.61      452.42     20.28 o 
 -15  -5   3      155.90      152.59     20.50 o 
 -14  -5   3       92.04       77.77     15.16 o 
 -12  -5   3       57.63       43.02     11.06 o 
 -11  -5   3       37.79       45.94     11.59 o 
 -10  -5   3      132.45      139.98     13.98 o 
  -9  -5   3      714.31      864.98     32.01 o 
  -8  -5   3      296.32      262.42     14.36 o 
  -7  -5   3     1195.33     1272.25     24.29 o 
  -6  -5   3     7107.45     6869.21    149.88 o 
  -5  -5   3        6.08        9.56      3.92 o 
  -4  -5   3      288.88      345.74     14.09 o 
  -3  -5   3     4179.85     4348.00     86.51 o 
  -2  -5   3      318.10      338.81     10.42 o 
  -1  -5   3     1003.94     1281.31     26.00 o 
   0  -5   3     1586.03     1706.64     26.67 o 
   1  -5   3      750.45      287.90     20.05 o 
   2  -5   3        6.73        6.02      3.71 o 
   3  -5   3      710.45      698.56     23.99 o 
   5  -5   3      180.98      173.53     10.78 o 
   6  -5   3      716.63      723.66     23.17 o 
   7  -5   3     1926.56     1878.66     46.60 o 
   8  -5   3      451.98      663.70     35.59 o 
   9  -5   3      170.75      152.05     16.68 o 
 -15  -4   3      687.06      710.46     38.16 o 
 -14  -4   3      400.64      351.99     28.52 o 
 -13  -4   3      929.02      866.27     44.68 o 
 -12  -4   3      663.71      725.67     36.67 o 
 -11  -4   3       79.50       45.55     13.32 o 
 -10  -4   3      319.42      286.16     18.85 o 
  -9  -4   3      201.86      181.59     13.60 o 
  -7  -4   3       41.73       42.74      6.14 o 
  -5  -4   3      900.47      879.64     25.26 o 
  -4  -4   3     1674.70     1987.18     47.88 o 
  -3  -4   3     4550.90     4779.20    104.79 o 
  -2  -4   3     2568.47     2635.70     47.33 o 
  -1  -4   3     2055.15     2138.77     39.05 o 
   0  -4   3      261.36      432.26     21.51 o 
   3  -4   3      635.28      625.64     12.66 o 
   4  -4   3     2752.12     2840.93     59.29 o 
   5  -4   3       37.68      102.42     12.01 o 
   6  -4   3      388.28      369.22     15.91 o 
   7  -4   3        0.96       -2.61      5.73 o 
   8  -4   3        2.37       12.72      6.65 o 
   9  -4   3      331.52      431.33     31.21 o 
  10  -4   3      585.30      540.12     35.38 o 
 -15  -3   3      186.67      166.41     16.08 o 
 -14  -3   3      219.15      202.51     16.53 o 
 -13  -3   3      759.09      752.66     29.84 o 
 -12  -3   3      707.54      649.49     24.28 o 
 -11  -3   3      411.83      581.88     42.86 o 
 -10  -3   3     5122.04     4939.09    111.53 o 
  -9  -3   3     2515.25     2334.80     70.46 o 
  -8  -3   3      157.19      167.11     22.79 o 
  -6  -3   3        1.88        5.83      2.38 o 
  -5  -3   3      145.01      140.73      9.08 o 
  -4  -3   3        4.61        3.09      2.77 o 
  -3  -3   3      325.66      360.08     12.86 o 
  -2  -3   3     1894.89     1791.50     41.37 o 
  -1  -3   3     2358.65     2302.20     46.92 o 
   0  -3   3     2846.74     2843.62     37.94 o 
   1  -3   3     1437.41     1522.66     30.61 o 
   2  -3   3     2311.50     2422.62     66.88 o 
   3  -3   3     4571.12     4542.14     66.16 o 
   4  -3   3      298.61      285.79     10.57 o 
   5  -3   3       25.36       37.26      5.83 o 
   6  -3   3     1524.95     1769.33     65.54 o 
   7  -3   3      678.57      682.12     22.69 o 
   8  -3   3       18.70       22.42      7.25 o 
   9  -3   3       60.21       48.20     10.66 o 
  10  -3   3        1.19       44.61     13.79 o 
  11  -3   3        7.95       24.13     17.31 o 
 -15  -2   3        1.49       23.94     18.21 o 
 -14  -2   3        0.56        8.67      9.17 o 
 -13  -2   3        9.30       14.12      8.09 o 
 -12  -2   3      178.89      158.90     14.40 o 
 -11  -2   3     1290.39     1293.99     38.71 o 
 -10  -2   3      124.56      589.97     71.09 o 
  -9  -2   3      841.96      919.37     28.04 o 
  -8  -2   3     5945.08     5895.49    129.75 o 
  -7  -2   3     3308.48     3490.64     83.52 o 
  -6  -2   3     3415.62     3284.13     71.04 o 
  -5  -2   3     2159.49     2077.73     44.38 o 
  -4  -2   3     1008.14      947.30     20.22 o 
  -3  -2   3      627.39      647.04     15.77 o 
  -2  -2   3      367.91       70.57      8.80 o 
  -1  -2   3      220.57      129.32     12.47 o 
   0  -2   3      122.05       66.58      2.68 o 
   1  -2   3      989.29      879.66     13.36 o 
   2  -2   3     3014.67     2769.94     41.32 o 
   3  -2   3     3622.20     3570.89     50.09 o 
   4  -2   3       64.76       64.82      6.39 o 
   5  -2   3     1658.62     1486.39     39.92 o 
   6  -2   3     5018.38     4907.56     97.68 o 
   7  -2   3      133.80      132.02     10.45 o 
   8  -2   3       56.37       40.05      7.60 o 
   9  -2   3     1141.93     1148.33     39.69 o 
  10  -2   3      421.29      388.84     28.77 o 
  11  -2   3        3.29       15.43     16.41 o 
  12  -2   3       35.11       10.50     17.98 o 
 -14  -1   3      551.70      788.28     56.69 o 
 -13  -1   3      333.80      362.38     35.05 o 
 -12  -1   3       22.73        7.33      7.68 o 
 -11  -1   3       18.25        9.64      6.79 o 
 -10  -1   3      148.88      178.06     13.67 o 
  -9  -1   3      347.73      401.97     21.25 o 
  -8  -1   3     2239.62     2199.82     54.15 o 
  -7  -1   3     1812.74     1991.25     38.30 o 
  -6  -1   3     5922.70     6198.89     96.73 o 
  -5  -1   3      750.78      862.52     34.78 o 
  -1  -1   3    13169.46    15532.85    243.97 o 
   0  -1   3      643.35      734.28     13.78 o 
   1  -1   3      572.09      527.81     10.10 o 
   2  -1   3       59.08       42.22      3.05 o 
   3  -1   3       43.35      930.14     46.45 o 
   4  -1   3      863.01      842.26     21.63 o 
   5  -1   3     2022.07     1876.53     37.20 o 
   6  -1   3      262.75      239.11     10.63 o 
   7  -1   3     1010.78      990.32     24.77 o 
   8  -1   3      971.25      951.37     25.07 o 
   9  -1   3      836.99      837.82     31.61 o 
  10  -1   3      786.16      729.67     53.07 o 
  11  -1   3      140.33      138.02     27.52 o 
  12  -1   3      523.33      498.61     46.69 o 
 -14   0   3       95.49       46.84     21.41 o 
 -13   0   3      167.70      201.62     32.66 o 
 -12   0   3      776.64      885.83     93.75 o 
 -11   0   3      821.79      820.71     56.22 o 
 -10   0   3      682.85      685.06     29.12 o 
  -9   0   3      169.13      284.02     24.31 o 
  -8   0   3      185.51      484.95     52.36 o 
  -7   0   3        5.96       15.97      3.81 o 
  -6   0   3      618.17      527.46     12.70 o 
  -5   0   3     1027.05     1093.88     24.90 o 
  -4   0   3     1744.56     2750.55     79.68 o 
  -3   0   3     7663.95     7830.02    141.74 o 
  -2   0   3     4138.84     3814.65     48.66 o 
  -1   0   3     6748.51     6562.47     88.44 o 
   0   0   3    21420.00    25768.67    502.09 o 
   1   0   3     2950.67     2683.35     58.27 o 
   2   0   3     1542.25     1317.15     24.77 o 
   3   0   3     2080.38     2109.91     34.55 o 
   4   0   3     1058.92     2120.02     80.95 o 
   5   0   3        2.52        4.58      3.05 o 
   6   0   3        0.10       -0.76      2.72 o 
   7   0   3      341.44      321.71     12.14 o 
   8   0   3      632.02      895.53     43.45 o 
   9   0   3      225.06      248.61     18.63 o 
  10   0   3      976.82      907.56     43.70 o 
  11   0   3      733.04      711.19     39.27 o 
  12   0   3      384.29      362.39     44.54 o 
  13   0   3      118.96       74.38     19.74 o 
 -14   1   3       11.61       15.60     21.17 o 
 -13   1   3      666.26      509.19     47.65 o 
 -12   1   3      857.35      902.23     62.43 o 
 -11   1   3      291.32      304.60     24.81 o 
 -10   1   3     1062.70      959.33     38.80 o 
  -9   1   3     2294.13     2258.87     46.14 o 
  -8   1   3     1053.45     1106.77     25.95 o 
  -7   1   3       43.01      101.11     11.37 o 
  -6   1   3     1093.17     1124.12     20.25 o 
  -5   1   3     1546.71     1606.78     26.16 o 
  -4   1   3       26.99        9.22      2.18 o 
  -3   1   3      231.78      238.01      6.66 o 
  -2   1   3      977.13      937.08     16.02 o 
  -1   1   3     2146.74     2068.22     31.75 o 
   0   1   3    13493.14    13366.47    192.93 o 
   1   1   3    41870.28    50623.10   1111.57 o 
   2   1   3     1317.43     1157.24     18.49 o 
   3   1   3     5389.40     4936.89     75.27 o 
   4   1   3     1858.62     1730.74     29.59 o 
   5   1   3      890.90     1323.77     45.90 o 
   6   1   3     3027.99     3207.62     52.73 o 
   7   1   3      698.63      639.85     15.69 o 
   8   1   3      473.30      419.42     14.27 o 
   9   1   3        4.76       34.34     11.90 o 
  10   1   3      347.80      427.67     29.45 o 
  11   1   3      205.05      260.55     46.09 o 
  12   1   3      104.41      106.54     42.34 o 
  13   1   3      477.02      512.21     91.35 o 
 -13   2   3      169.84      158.50     33.09 o 
 -12   2   3        2.55        3.00     16.95 o 
 -11   2   3      184.35      181.24     22.46 o 
 -10   2   3      516.36      493.34     29.86 o 
  -9   2   3     1481.24     1466.00     33.66 o 
  -8   2   3      804.89      743.20     20.26 o 
  -7   2   3      955.14      990.72     21.71 o 
  -6   2   3     8416.30     8468.13    120.33 o 
  -5   2   3      860.01      721.41     14.51 o 
  -4   2   3        2.08        2.90      2.30 o 
  -3   2   3     6563.95     7004.92    105.81 o 
  -2   2   3     2826.27     2948.40     36.65 o 
  -1   2   3      253.09      148.95      3.90 o 
   0   2   3      764.55      722.04     10.56 o 
   1   2   3       55.38       60.52      3.40 o 
   2   2   3     2591.35     3170.04     49.40 o 
   3   2   3     1823.31     1517.27     25.48 o 
   4   2   3     2670.69     2369.05     38.43 o 
   5   2   3     7185.46     6823.63    103.95 o 
   6   2   3     2191.11     2058.53     35.58 o 
   7   2   3     3491.74     3550.48     58.27 o 
   8   2   3     3194.59     3166.31     53.44 o 
   9   2   3       44.79       32.30      7.83 o 
  11   2   3      515.84      526.87     32.29 o 
  12   2   3        3.66      -13.03      9.60 o 
  13   2   3       45.57       62.43     17.79 o 
  14   2   3       20.26       30.37     16.03 o 
 -13   3   3      199.00      180.88     26.72 o 
 -12   3   3      118.71      104.16     20.03 o 
 -11   3   3       14.12       18.56     13.83 o 
 -10   3   3       17.40       51.05     13.40 o 
  -9   3   3      104.61      108.08     13.27 o 
  -8   3   3      783.14      760.68     24.18 o 
  -7   3   3      927.53      846.10     22.90 o 
  -6   3   3     1523.03     1609.31     37.21 o 
  -5   3   3      137.31      170.17     12.85 o 
  -4   3   3     2471.64     2052.83     33.26 o 
  -3   3   3    14095.74    13561.10    175.32 o 
  -2   3   3     2801.60     2948.41     59.62 o 
  -1   3   3     1588.85     1981.89     41.14 o 
   0   3   3     4551.90     4622.55     56.59 o 
   1   3   3      989.42      965.05     14.55 o 
   2   3   3       26.06       27.19      3.15 o 
   3   3   3      137.89      162.49      7.80 o 
   4   3   3      628.11      589.62     16.69 o 
   5   3   3      838.88      808.71     17.88 o 
   6   3   3      102.29       57.53      6.97 o 
   7   3   3     1438.16     1486.50     27.44 o 
   8   3   3     2046.70     2098.68     47.30 o 
   9   3   3     4194.72     4077.84     98.00 o 
  10   3   3     2794.15     2742.63     71.63 o 
  11   3   3       32.44       29.88     11.95 o 
  12   3   3      411.40      352.63     43.58 o 
  13   3   3      423.72      428.40     50.32 o 
  14   3   3       69.70       78.29     26.93 o 
 -12   4   3      136.81      160.27     24.75 o 
 -11   4   3      213.74      223.54     26.41 o 
 -10   4   3      522.88      450.25     34.90 o 
  -9   4   3      184.22      180.57     17.05 o 
  -8   4   3       38.85       46.08     17.12 o 
  -7   4   3        2.18        0.97      6.58 o 
  -6   4   3      308.04      312.39     10.92 o 
  -5   4   3     2925.63     2943.99     47.01 o 
  -4   4   3     7301.66     7710.10    178.05 o 
  -3   4   3      189.21      285.41      7.58 o 
  -2   4   3     2144.79     2039.92     32.31 o 
  -1   4   3     5537.89     5092.00     75.64 o 
   0   4   3     3921.39     4014.60     60.02 o 
   1   4   3     6403.87     6311.48     86.58 o 
   2   4   3     3745.37     3580.72     55.30 o 
   3   4   3     5404.75     4993.85     70.87 o 
   4   4   3     1673.53     1935.80     37.73 o 
   5   4   3      201.53      202.21      7.57 o 
   6   4   3       53.61       54.52      4.92 o 
   7   4   3       14.59        8.15      3.31 o 
   8   4   3      312.41      351.79     27.12 o 
   9   4   3     1415.44     1437.72     41.68 o 
  10   4   3     1056.72     1034.84     34.32 o 
  11   4   3      276.74      270.59     23.24 o 
  12   4   3      945.35      983.19     65.16 o 
  13   4   3     1124.63     1059.77     70.89 o 
  14   4   3      230.82      242.06     38.43 o 
  15   4   3      450.39      376.41     48.57 o 
 -11   5   3      870.06      873.14     47.37 o 
 -10   5   3      240.88      207.69     25.28 o 
  -9   5   3      212.66      212.89     19.61 o 
  -8   5   3     1043.08     1434.47     47.04 o 
  -7   5   3     1730.88     1840.19    173.56 o 
  -6   5   3      153.55      124.57      8.48 o 
  -5   5   3      124.88      132.16      9.41 o 
  -4   5   3      934.67     2224.42    308.35 o 
  -3   5   3      373.85      389.29      9.67 o 
  -2   5   3     3725.67     3849.59     57.78 o 
  -1   5   3     2810.52     2720.07     44.54 o 
   0   5   3      978.56      895.19     15.68 o 
   1   5   3     1908.74     2004.79     36.62 o 
   2   5   3     3543.75     3321.82     76.07 o 
   3   5   3     8630.04     8645.88    145.41 o 
   4   5   3      248.19      193.15      8.45 o 
   5   5   3     3601.56     4108.45    103.70 o 
   6   5   3     9159.42     8904.02    165.43 o 
   7   5   3      498.56      496.16     19.31 o 
   8   5   3       81.41       62.76      7.90 o 
   9   5   3      379.51      603.63     27.24 o 
  10   5   3       26.77       15.35      8.49 o 
  11   5   3      662.07      589.03     29.79 o 
  12   5   3      298.05      310.19     25.01 o 
  13   5   3      184.91      274.57     35.10 o 
  14   5   3      391.46      427.86     47.78 o 
  15   5   3      232.65      209.54     35.23 o 
 -10   6   3       72.71       71.07     21.89 o 
  -9   6   3      534.39      482.67     39.83 o 
  -8   6   3     1576.81     1515.47     84.10 o 
  -7   6   3      618.64      688.44     35.75 o 
  -6   6   3     2111.33     2016.32     49.82 o 
  -5   6   3     1772.68     1753.00     39.16 o 
  -4   6   3      656.43      569.87     17.44 o 
  -3   6   3       40.12      570.23     22.97 o 
  -2   6   3      162.07      168.41     32.20 o 
  -1   6   3     1902.41     1820.37     33.07 o 
   0   6   3       31.12       31.73      4.30 o 
   1   6   3      755.22      759.82     23.27 o 
   2   6   3      173.48      409.59     63.12 o 
   3   6   3      218.21      237.07      7.32 o 
   4   6   3     6920.33     6728.49    114.23 o 
   5   6   3     5638.71     5832.74     94.78 o 
   6   6   3      606.28      648.62     13.66 o 
   7   6   3     2147.17     2091.24     62.94 o 
   9   6   3     1670.51     1583.70     52.21 o 
  10   6   3     1026.25     1017.89     38.98 o 
  11   6   3      170.71      166.57     28.07 o 
  12   6   3      365.14      373.48     32.30 o 
  13   6   3       19.52       26.80     11.81 o 
  14   6   3      146.90      221.76     32.09 o 
  15   6   3       30.47       67.77     21.57 o 
  -9   7   3      145.88      165.08     22.55 o 
  -8   7   3        2.29       -9.95      9.44 o 
  -7   7   3      254.31      250.73     32.39 o 
  -6   7   3     1023.48     1210.42     43.41 o 
  -5   7   3     2144.79     2178.86     52.92 o 
  -4   7   3     2006.94     1813.94     44.80 o 
  -3   7   3     1420.61     1299.28     29.34 o 
  -2   7   3     2168.06      773.17     50.41 o 
   0   7   3      403.68      411.04     11.25 o 
   1   7   3     1983.47     1945.19     32.84 o 
   2   7   3     1619.44     1579.83     28.77 o 
   3   7   3      139.11      113.51      5.65 o 
   4   7   3     2136.36     2233.84     37.79 o 
   5   7   3        8.77        7.95      2.45 o 
   6   7   3      264.97      247.39      8.35 o 
   7   7   3     4527.18     5436.73    107.18 o 
   8   7   3     2277.49     2199.00     64.89 o 
   9   7   3      166.31      174.40     11.94 o 
  10   7   3     2609.58     2576.22     77.70 o 
  11   7   3     1631.57     1625.77     55.37 o 
  12   7   3      590.78      644.54     33.66 o 
  13   7   3      303.29      341.71     24.36 o 
  14   7   3      195.67      213.44     42.67 o 
  15   7   3      368.44      465.92     40.27 o 
  -8   8   3      129.52      139.81     20.32 o 
  -7   8   3       41.93       39.23     28.45 o 
  -6   8   3        8.73       18.59      8.09 o 
  -5   8   3      201.91      248.48     16.14 o 
  -4   8   3      730.92      717.32     25.07 o 
  -3   8   3     1181.36     1151.86     27.88 o 
  -2   8   3     1831.76     1835.45     44.17 o 
  -1   8   3       12.85       19.41      4.81 o 
   0   8   3     3113.69     2854.59     61.30 o 
   1   8   3     9855.04     9455.94    182.59 o 
   2   8   3      490.86      508.73     14.27 o 
   3   8   3      134.30      132.12     20.01 o 
   6   8   3      202.45      205.69     15.71 o 
   7   8   3      277.72      318.09     19.26 o 
   8   8   3        4.50        6.20      6.29 o 
   9   8   3        3.17        8.57      4.91 o 
  10   8   3       80.03       77.21      9.77 o 
  11   8   3     1550.84     1512.49     49.62 o 
  12   8   3      518.90      485.77     18.96 o 
  13   8   3      628.87      570.81     21.96 o 
  14   8   3     1464.97     1442.22     41.92 o 
  15   8   3      289.39      315.41     33.08 o 
  -7   9   3      313.46      315.88     28.60 o 
  -6   9   3      427.05      473.58     22.80 o 
  -5   9   3       90.26       97.72     11.25 o 
  -4   9   3      111.21      126.11     11.44 o 
  -3   9   3        7.74       -3.13      4.42 o 
  -2   9   3      361.40      378.95     21.88 o 
  -1   9   3      831.62      789.58     23.50 o 
   0   9   3     1175.21     1424.15     34.70 o 
   1   9   3      597.75      684.99     25.28 o 
   2   9   3      755.88      675.69     24.39 o 
   3   9   3     4997.00     4546.60    108.07 o 
   4   9   3     4600.87     4233.91    228.00 o 
   5   9   3      123.02      123.62     10.45 o 
   6   9   3      144.41      159.58     11.91 o 
   7   9   3     1891.40     1878.82     62.32 o 
   8   9   3      963.33      927.77     37.46 o 
   9   9   3       29.82       30.42      9.08 o 
  10   9   3        0.36        0.98      7.43 o 
  11   9   3       49.59       48.59     14.27 o 
  12   9   3       48.92       48.51     16.24 o 
  13   9   3      313.83      335.04     35.81 o 
  14   9   3      264.05      241.00     32.84 o 
  15   9   3       17.53       -1.54     16.32 o 
  -6  10   3      553.65      579.64     42.17 o 
  -5  10   3      778.35      812.43     28.39 o 
  -4  10   3      886.71      795.40     26.87 o 
  -3  10   3      381.60      468.09     16.73 o 
  -2  10   3      144.67      174.36     11.09 o 
  -1  10   3      131.80      132.06     14.14 o 
   0  10   3      417.61      360.76     19.78 o 
   1  10   3       73.11       67.53      9.92 o 
   2  10   3     2439.60     2360.32     63.30 o 
   3  10   3     1072.62     1030.99     33.46 o 
   4  10   3      612.28      602.81     24.92 o 
   5  10   3     3156.26     2880.30     73.07 o 
   6  10   3      829.06     1115.22     82.76 o 
   7  10   3      728.10      708.62     31.30 o 
   8  10   3      837.94      831.65     43.28 o 
   9  10   3      902.18      985.77     40.74 o 
  10  10   3     1392.06     1606.48     85.11 o 
  11  10   3      143.27      141.09     17.97 o 
  12  10   3       12.94       18.71     11.00 o 
  13  10   3       81.04       75.49     15.77 o 
  14  10   3        7.94       40.26     17.23 o 
  15  10   3      145.78      130.21     27.13 o 
  -5  11   3      608.00      587.32     32.73 o 
  -4  11   3      959.07      934.99     38.77 o 
  -3  11   3      621.28      665.18     25.60 o 
  -2  11   3     1265.71     1309.34     37.64 o 
  -1  11   3     1262.99     1205.94     42.07 o 
   0  11   3     1321.99     1343.56     44.16 o 
   1  11   3       17.84       25.46      8.15 o 
   2  11   3       85.27      317.41     41.21 o 
   3  11   3      844.54      796.55     29.45 o 
   4  11   3        1.37        0.42      5.65 o 
   5  11   3      377.56      349.94     18.05 o 
   6  11   3      958.05      932.23     32.49 o 
   7  11   3      528.74      627.30     29.86 o 
   8  11   3      797.68      713.54     32.79 o 
   9  11   3     1710.36     1757.47     62.82 o 
  10  11   3      964.50     1028.88     43.82 o 
  11  11   3      452.19      556.74     53.13 o 
  12  11   3      501.75      503.92     39.04 o 
  13  11   3      423.49      390.17     29.44 o 
  14  11   3       37.65       34.16     14.81 o 
  15  11   3       61.67      156.24     22.67 o 
  -3  12   3        8.41        2.34      9.71 o 
  -2  12   3      710.05      718.87     26.99 o 
  -1  12   3     1044.49     1109.03     41.30 o 
   0  12   3      567.88      514.96     25.43 o 
   1  12   3     1561.40     1541.68     49.51 o 
   2  12   3     1600.10     1599.12     49.93 o 
   3  12   3     1072.79     1081.13     41.94 o 
   4  12   3      229.94      227.29     17.23 o 
   5  12   3      247.98      250.38     18.01 o 
   6  12   3      298.70      297.62     18.09 o 
   7  12   3       14.56       31.17      9.93 o 
   8  12   3      149.16      192.26     52.73 o 
   9  12   3       42.52       28.98     10.21 o 
  10  12   3       73.88      104.42     15.88 o 
  11  12   3     2071.89     2105.90    116.33 o 
  12  12   3      829.72      857.38     96.68 o 
  13  12   3      285.43      245.19     40.42 o 
  14  12   3      487.65      445.21     33.06 o 
  -1  13   3       40.47       36.54      9.91 o 
   0  13   3       91.26       72.28     12.97 o 
   1  13   3      115.95       82.10     15.06 o 
   2  13   3      470.95      424.49     24.44 o 
   3  13   3      565.02      520.74     28.09 o 
   4  13   3     1534.61     1473.82     47.44 o 
   5  13   3     2039.87     1963.02     58.50 o 
   6  13   3      686.98      627.59     31.96 o 
   7  13   3      368.27      365.04     34.90 o 
   8  13   3      529.56      503.01     51.43 o 
   9  13   3      277.57      272.30     24.05 o 
  10  13   3        0.38       -6.84      8.67 o 
  11  13   3       68.00       26.72     19.46 o 
  12  13   3        0.10       13.34     10.95 o 
  13  13   3       61.38       83.35     16.68 o 
   1  14   3       60.37      111.37     15.42 o 
   2  14   3      148.18      117.58     15.65 o 
   3  14   3        0.50       -0.99      7.89 o 
   4  14   3      129.48       97.45     13.71 o 
   5  14   3      281.13      309.50     22.43 o 
   6  14   3      246.97      240.24     23.29 o 
   7  14   3     1643.70     1437.52     56.57 o 
   8  14   3     1599.84     1429.89     56.94 o 
   9  14   3      219.01      206.45     22.17 o 
  10  14   3      313.58      309.50     28.23 o 
  11  14   3      753.31      753.88     39.93 o 
  12  14   3      140.99      124.78     19.13 o 
   4  15   3        2.57        7.89      9.54 o 
   5  15   3       35.33       26.31     10.74 o 
   6  15   3       86.93       67.29     15.64 o 
   7  15   3       75.69       65.27     18.40 o 
   8  15   3      230.39      213.99     24.78 o 
   9  15   3      188.69      150.40     19.61 o 
  10  15   3      220.31      232.84     24.41 o 
  -9 -12   4      323.61      398.41     59.32 o 
  -6 -12   4      652.67      669.86     32.75 o 
  -5 -12   4      500.79      515.32     26.19 o 
 -12 -11   4       92.44       80.64     18.49 o 
 -11 -11   4       10.18       26.94      8.87 o 
 -10 -11   4        3.74        4.51      7.40 o 
  -9 -11   4       26.25       28.04     18.92 o 
  -8 -11   4       22.26       17.24     22.56 o 
  -7 -11   4      376.30      344.58     50.42 o 
  -6 -11   4      378.83      447.59     51.18 o 
  -5 -11   4      289.77      325.60     27.95 o 
  -4 -11   4      522.21      605.67     27.36 o 
  -3 -11   4      934.78      912.54     37.39 o 
  -2 -11   4      390.80      404.83     19.11 o 
  -1 -11   4      379.30      340.49     28.19 o 
 -13 -10   4      246.93      261.63     27.61 o 
 -12 -10   4      177.33      165.59     17.43 o 
 -11 -10   4      325.73      258.12     16.98 o 
 -10 -10   4      808.49     1029.16     33.89 o 
  -9 -10   4       85.47       99.67     19.11 o 
  -8 -10   4        9.87       12.29     12.73 o 
  -7 -10   4        0.31        1.10     11.40 o 
  -6 -10   4        1.06       90.66     22.63 o 
  -5 -10   4       53.13       29.17     17.31 o 
  -4 -10   4      349.76      327.43     17.72 o 
  -3 -10   4       96.59      118.86     12.77 o 
  -2 -10   4      328.46      370.79     22.29 o 
  -1 -10   4      603.36      609.69     30.23 o 
   0 -10   4      797.19      786.65     36.74 o 
   1 -10   4      402.33      476.54     29.75 o 
 -14  -9   4      354.65      400.81     31.08 o 
 -13  -9   4      332.72      348.02     27.48 o 
 -12  -9   4      385.60      455.16     26.09 o 
 -11  -9   4      290.09      296.83     23.62 o 
 -10  -9   4      467.12      504.55     48.29 o 
  -9  -9   4      584.33      713.89     40.39 o 
  -8  -9   4     1767.89     1754.14     70.12 o 
  -7  -9   4      610.58      609.82     34.79 o 
  -6  -9   4       54.26       47.43     10.73 o 
  -5  -9   4      169.75      415.49     39.16 o 
  -4  -9   4      238.70      533.87     45.31 o 
  -3  -9   4        4.25       10.69      5.59 o 
  -2  -9   4      253.47      221.11     31.42 o 
  -1  -9   4      151.94      157.26     20.79 o 
   0  -9   4        2.55       10.94      7.76 o 
   1  -9   4      599.17      644.27     31.61 o 
   2  -9   4      509.06      538.72     23.97 o 
   3  -9   4      468.99      475.06     24.22 o 
 -14  -8   4      132.96      124.70     17.73 o 
 -13  -8   4        0.68        6.27      9.31 o 
 -12  -8   4       80.15      169.15     20.60 o 
 -11  -8   4      171.43      188.52     16.81 o 
 -10  -8   4      852.24      890.04     33.31 o 
  -9  -8   4     1140.00     1159.65    134.32 o 
  -8  -8   4     1163.28     1313.67     48.50 o 
  -7  -8   4      932.07      957.90     28.70 o 
  -6  -8   4      534.09      541.26     20.24 o 
  -5  -8   4      965.81      936.70     27.72 o 
  -4  -8   4     1215.65     1325.56     40.80 o 
  -3  -8   4       48.36       70.72     10.10 o 
  -2  -8   4       91.95       99.52     15.84 o 
  -1  -8   4      978.99     1034.81     29.43 o 
   0  -8   4        2.00        6.82      5.07 o 
   1  -8   4      159.06      184.88     17.07 o 
   2  -8   4       16.00       14.78      6.83 o 
   3  -8   4      297.61      299.75     22.15 o 
   4  -8   4      257.85      222.13     18.06 o 
   5  -8   4      170.43      218.71     18.89 o 
 -15  -7   4      911.79      875.48     52.58 o 
 -14  -7   4      289.15      254.01     27.35 o 
 -13  -7   4      222.08      231.12     30.45 o 
 -12  -7   4      197.20      203.69     23.61 o 
 -11  -7   4      170.57      209.87     17.90 o 
 -10  -7   4       20.21       17.45      7.37 o 
  -9  -7   4       43.07       53.91     11.37 o 
  -8  -7   4        4.27        5.43      7.38 o 
  -7  -7   4     1827.89     2086.13     54.87 o 
  -6  -7   4     5458.79     5440.76    110.63 o 
  -5  -7   4      903.95      934.89     26.84 o 
  -4  -7   4        7.08        7.27      4.81 o 
  -3  -7   4     1418.01     1461.19     42.60 o 
  -2  -7   4     3660.49     3643.57     73.40 o 
  -1  -7   4      937.14      896.33     26.61 o 
   0  -7   4      289.85      290.49     15.98 o 
   1  -7   4      197.84      231.64     12.32 o 
   2  -7   4      133.44      162.17     11.14 o 
   3  -7   4       25.96       35.15      8.21 o 
   4  -7   4       17.67       13.33      7.30 o 
   5  -7   4        2.74       16.96      8.53 o 
   6  -7   4       51.04      107.85     14.50 o 
 -15  -6   4       86.28       77.76     16.00 o 
 -14  -6   4      250.00      242.77     23.44 o 
 -13  -6   4     1938.82     1955.47     67.67 o 
 -12  -6   4     1211.65     1180.41     45.46 o 
 -11  -6   4      405.92      432.19     23.16 o 
 -10  -6   4     2555.70     2620.39     78.53 o 
  -9  -6   4      406.33      449.81     20.33 o 
  -8  -6   4      145.86      126.16      8.16 o 
  -7  -6   4       20.14       21.87      6.35 o 
  -6  -6   4       48.71       57.24      7.95 o 
  -5  -6   4      871.07      950.04     29.29 o 
  -4  -6   4     2557.50     2463.14     54.30 o 
  -3  -6   4     4706.86     4398.34     89.18 o 
  -2  -6   4      289.73      282.13     12.56 o 
  -1  -6   4      140.18      183.82     11.28 o 
   0  -6   4     4132.10     3957.71     76.17 o 
   1  -6   4     4662.11     4335.81     83.76 o 
   2  -6   4       40.13       29.22      6.55 o 
   3  -6   4      183.77      211.42     25.61 o 
   4  -6   4      500.11      450.41     21.08 o 
   5  -6   4      202.19      206.42     19.55 o 
   6  -6   4       25.62       25.47      9.47 o 
   7  -6   4       13.61       15.98     10.21 o 
 -15  -5   4        0.57       -7.53     10.45 o 
 -14  -5   4      132.52       95.77     16.57 o 
 -13  -5   4      356.03      436.54     27.67 o 
 -12  -5   4      204.82      192.55     19.06 o 
 -11  -5   4      225.48      276.43     19.60 o 
 -10  -5   4     2668.16     2640.50     79.37 o 
  -9  -5   4     4466.34     4424.44    121.55 o 
  -8  -5   4      329.29      334.05     16.08 o 
  -7  -5   4     1982.38     1915.13     49.46 o 
  -6  -5   4     5145.01     4910.00    131.60 o 
  -5  -5   4       85.82      108.89      9.43 o 
  -4  -5   4      150.48      163.45     11.30 o 
  -3  -5   4      649.56      604.69     23.55 o 
  -2  -5   4      258.22      270.06      9.84 o 
  -1  -5   4     1167.26     1077.32     19.58 o 
   0  -5   4     3485.95     3417.80     46.23 o 
   1  -5   4     1428.22     1347.05     26.84 o 
   2  -5   4      158.61      128.02     10.25 o 
   3  -5   4     2397.00     2253.40     57.09 o 
   4  -5   4     2092.65     2059.33     54.73 o 
   5  -5   4      100.31      109.31     15.44 o 
   6  -5   4      896.21      896.20     28.45 o 
   7  -5   4      719.26      682.92     31.36 o 
   8  -5   4       92.59       72.93     10.06 o 
 -15  -4   4      160.18      132.25     44.42 o 
 -14  -4   4       62.44       64.02     42.06 o 
 -13  -4   4      166.90      221.28     25.35 o 
 -12  -4   4        0.09      199.93     38.55 o 
 -11  -4   4      488.75      489.17     28.93 o 
 -10  -4   4      324.42      261.21     17.55 o 
  -9  -4   4      178.41      179.28     14.63 o 
  -8  -4   4      548.34      808.99     48.38 o 
  -7  -4   4     2929.58     2719.12     62.10 o 
  -6  -4   4     5833.01     5632.11    124.75 o 
  -5  -4   4     1871.55     1682.01     48.65 o 
  -4  -4   4     2978.12     3294.90     75.93 o 
  -3  -4   4     5538.56     5339.74     99.80 o 
  -2  -4   4     1356.52     1257.29     25.85 o 
  -1  -4   4      200.40      188.97      9.45 o 
   0  -4   4      540.79      691.26     29.55 o 
   1  -4   4      405.44      378.97     11.58 o 
   2  -4   4     1965.39     1826.68     39.60 o 
   3  -4   4     2381.84     2200.12     46.13 o 
   4  -4   4      292.39      365.96     36.07 o 
   5  -4   4      152.01      181.87     10.72 o 
   6  -4   4      700.17      703.52     22.58 o 
   7  -4   4     2019.34     1948.58     47.31 o 
   8  -4   4      626.09      622.40     25.14 o 
   9  -4   4      516.00      628.44     37.16 o 
 -15  -3   4      966.98      941.20     80.33 o 
 -14  -3   4      369.75      341.17     36.34 o 
 -13  -3   4      445.91      430.48     31.11 o 
 -11  -3   4       37.67      146.28     25.13 o 
 -10  -3   4     2076.56     1959.88     63.06 o 
  -9  -3   4       13.61       13.41      6.53 o 
  -8  -3   4      514.78      498.32     21.71 o 
  -7  -3   4      148.44      449.55     35.87 o 
  -6  -3   4      705.60      596.73     19.77 o 
  -5  -3   4      553.37      504.15     17.46 o 
  -4  -3   4     5609.89     5475.74    119.76 o 
  -3  -3   4     4424.76     5291.49     98.39 o 
  -2  -3   4     4560.08     4393.93     82.46 o 
  -1  -3   4     5722.94     5240.06     80.08 o 
   0  -3   4     3959.75     3630.40     45.23 o 
   1  -3   4      725.18      930.68     39.90 o 
   2  -3   4      489.48      618.81     43.31 o 
   3  -3   4     3515.73     3326.95     53.07 o 
   4  -3   4      174.18      171.40     10.07 o 
   5  -3   4     1636.25     1608.58     34.90 o 
   6  -3   4      239.97      441.38     36.58 o 
   7  -3   4      246.99      270.10     15.11 o 
   8  -3   4      596.60      634.44     23.06 o 
   9  -3   4      546.43      677.83     49.54 o 
  10  -3   4      643.34      740.39     40.46 o 
 -15  -2   4      486.95      557.75     31.84 o 
 -14  -2   4      554.40      607.82     31.34 o 
 -13  -2   4      189.48      186.35     30.85 o 
 -12  -2   4     1377.97     1416.31     41.95 o 
 -11  -2   4     1541.90     1459.51     41.64 o 
 -10  -2   4      132.34      143.51     11.01 o 
  -9  -2   4      194.79      128.58      9.50 o 
  -8  -2   4     1185.36     1153.57     32.18 o 
  -7  -2   4     1019.41       23.56      8.91 o 
  -6  -2   4      176.43      281.99     12.43 o 
  -5  -2   4       64.78       70.77      4.47 o 
  -4  -2   4      861.64      839.31     19.54 o 
  -3  -2   4     1095.07     1167.06     25.81 o 
  -2  -2   4      499.29      519.98     22.20 o 
  -1  -2   4     2580.17     2657.66     45.46 o 
   0  -2   4     3153.47     3163.62     41.82 o 
   1  -2   4     5657.79     5525.34     83.15 o 
   2  -2   4     5131.28     5500.98     88.48 o 
   3  -2   4     3816.89     3775.02     59.45 o 
   4  -2   4       76.69       77.04      7.20 o 
   5  -2   4      651.16      622.22     18.96 o 
   6  -2   4     2742.59     2785.85     59.87 o 
   7  -2   4       95.87      123.65     10.31 o 
   8  -2   4       17.00       13.73      6.42 o 
   9  -2   4      242.61      234.76     18.95 o 
  10  -2   4      471.15      491.80     32.80 o 
  11  -2   4      228.33      246.89     35.22 o 
 -14  -1   4        0.10       13.35     11.95 o 
 -13  -1   4      466.69      418.08     22.39 o 
 -12  -1   4     1215.91     1252.08     39.79 o 
 -11  -1   4      745.82      687.88     25.97 o 
 -10  -1   4       12.14       -0.18      5.10 o 
  -9  -1   4     1467.45     1390.78     38.65 o 
  -8  -1   4     3391.88     3030.46     62.35 o 
  -7  -1   4     4159.87     3932.63     69.39 o 
  -6  -1   4     3494.19     3268.49     56.90 o 
  -4  -1   4      992.74     1009.84     27.13 o 
  -3  -1   4     1364.13     1350.49     21.50 o 
  -2  -1   4        0.90        6.90      3.07 o 
  -1  -1   4       20.62        0.08      1.84 o 
   0  -1   4       70.63      167.30     12.65 o 
   1  -1   4      319.15      299.97      6.26 o 
   2  -1   4     1002.42     1055.31     17.28 o 
   3  -1   4     2087.94     2246.78     38.06 o 
   4  -1   4     8666.80     8931.81    167.16 o 
   5  -1   4     2793.99     2574.71     49.15 o 
   6  -1   4      310.83      282.68     12.83 o 
   7  -1   4     1480.39     1674.97     40.35 o 
   8  -1   4      337.11      425.10     20.02 o 
   9  -1   4      382.02      363.19     21.06 o 
  10  -1   4      385.31      388.67     31.16 o 
  11  -1   4       16.24       44.14     19.70 o 
  12  -1   4       19.42       57.33     22.17 o 
 -14   0   4       15.50       16.07     17.47 o 
 -13   0   4       13.72       78.96     43.39 o 
 -12   0   4       48.84       74.83     21.15 o 
 -11   0   4        4.14        1.91      6.07 o 
 -10   0   4      793.85      802.92     28.03 o 
  -9   0   4     1847.47     2030.58     53.06 o 
  -8   0   4       44.87       72.36     11.15 o 
  -7   0   4      660.80      484.83     14.14 o 
  -6   0   4     7328.68     6897.30     99.45 o 
  -5   0   4     2103.17     1824.66     28.73 o 
  -4   0   4     6016.10     5658.07     94.37 o 
  -3   0   4     5870.51     5425.77     81.09 o 
  -2   0   4       42.68       18.25      1.91 o 
   1   0   4      933.96      776.23     27.50 o 
   2   0   4       11.05       48.56      4.55 o 
   3   0   4      360.29      428.72     11.56 o 
   4   0   4      228.28      266.73      9.34 o 
   5   0   4     1173.57     1183.48     25.88 o 
   6   0   4      795.49      773.13     19.91 o 
   7   0   4     4125.66     3939.53     72.92 o 
   8   0   4     1399.32     1406.17     32.66 o 
   9   0   4      238.61      239.00     19.66 o 
  10   0   4     1353.06     1528.99     84.90 o 
  11   0   4      443.75      456.58     42.66 o 
  12   0   4      114.15       89.16     24.78 o 
 -14   1   4       87.39       72.54     26.68 o 
 -13   1   4      569.77      409.06     45.61 o 
 -12   1   4      901.19     1001.85     64.83 o 
 -11   1   4       59.06       67.00     13.65 o 
 -10   1   4      173.61      147.57     16.51 o 
  -9   1   4      205.82      197.96     13.82 o 
  -8   1   4        0.16       -2.70      3.40 o 
  -7   1   4      650.00      753.38     17.54 o 
  -6   1   4     2707.92     2854.51     48.18 o 
  -5   1   4     2684.32     2680.73     44.73 o 
  -4   1   4     1011.19      873.68     31.31 o 
  -3   1   4     4688.42     4253.47     69.33 o 
  -2   1   4     5055.57     4502.66     79.46 o 
  -1   1   4      162.44      216.21      6.91 o 
   0   1   4    12071.58    11985.54    213.14 o 
   1   1   4    21915.17    27027.76    506.08 o 
   2   1   4       12.17       17.21      3.19 o 
   3   1   4      636.88      685.00     13.95 o 
   4   1   4      237.12      177.00      6.79 o 
   5   1   4      578.06      931.80     29.74 o 
   6   1   4      266.36      269.10      9.37 o 
   7   1   4      306.32      311.99     12.15 o 
   8   1   4        1.51        1.50      4.31 o 
   9   1   4      182.96      198.40     16.91 o 
  10   1   4     2319.32     2325.03     83.40 o 
  11   1   4     1143.71     1101.94     51.49 o 
  12   1   4      244.45      208.47     33.64 o 
  13   1   4      584.84      676.34     80.30 o 
 -13   2   4     1085.87     1083.75     73.77 o 
 -12   2   4      691.39      696.82     53.70 o 
 -11   2   4      456.39      769.42     55.38 o 
 -10   2   4      491.57      640.28     57.04 o 
  -9   2   4     1850.81     2003.96     42.66 o 
  -8   2   4      185.00      181.56     10.07 o 
  -7   2   4      306.39      403.57     21.44 o 
  -6   2   4     2489.75     2373.91     38.04 o 
  -5   2   4       35.94       70.03      4.76 o 
  -4   2   4     1188.13     1260.57     23.05 o 
  -3   2   4     3538.78     3877.78     57.52 o 
  -2   2   4     4645.59     5863.61     84.31 o 
  -1   2   4      865.53      706.86     11.33 o 
   0   2   4      252.59      202.03      4.92 o 
   1   2   4     9039.69     9533.15    142.71 o 
   2   2   4    12107.03    15651.76    407.52 o 
   3   2   4      823.87      792.63     14.37 o 
   4   2   4     3101.44     2896.14     46.84 o 
   5   2   4     2788.27     2713.65     44.86 o 
   6   2   4      389.24      619.74     25.06 o 
   7   2   4      681.64      719.26     17.22 o 
   8   2   4       27.54       27.60      5.11 o 
   9   2   4      602.15      587.09     25.50 o 
  11   2   4       11.39       23.65     12.55 o 
  12   2   4      607.44      623.63     38.07 o 
  13   2   4      671.07      631.79     39.85 o 
  14   2   4      390.55      472.40     41.15 o 
 -13   3   4       17.66       -5.19     18.81 o 
 -12   3   4       82.79       58.67     24.63 o 
 -11   3   4      578.99      638.01     57.36 o 
 -10   3   4      409.14      420.61     28.09 o 
  -9   3   4     2497.43     2513.90     59.34 o 
  -8   3   4     2202.84     2224.19     42.12 o 
  -7   3   4      726.71      733.05     18.43 o 
  -6   3   4     2717.89     2842.86     45.04 o 
  -4   3   4     1391.06     1111.35     21.58 o 
  -3   3   4     5079.58     4354.55     59.32 o 
  -2   3   4      133.58       93.91      5.27 o 
  -1   3   4       93.94      910.18     38.95 o 
   0   3   4     3910.11     4098.41     53.63 o 
   1   3   4     1152.24     1169.45     18.69 o 
   2   3   4     3659.87     3728.64     58.44 o 
   3   3   4     3116.73     3706.70     87.88 o 
   4   3   4     5137.59     5348.40     83.27 o 
   5   3   4     4692.73     4601.10     78.54 o 
   6   3   4      199.23      185.01      7.66 o 
   7   3   4     1467.76     1656.14     30.64 o 
   8   3   4      918.34      923.30     28.89 o 
   9   3   4     1293.12     1235.67     40.23 o 
  10   3   4     1223.71     1182.53     50.05 o 
  11   3   4       98.97      138.38     20.40 o 
  12   3   4      132.68      142.04     28.89 o 
  13   3   4        0.19       -4.89     12.50 o 
  14   3   4       54.41       31.90     24.64 o 
 -12   4   4        8.22       33.84     15.29 o 
 -11   4   4       51.64       66.47     17.01 o 
 -10   4   4        4.72        1.82      9.93 o 
  -9   4   4      152.28      103.39     13.37 o 
  -8   4   4     1440.12     1424.29     38.25 o 
  -7   4   4      419.54      389.89     14.77 o 
  -6   4   4       94.68      156.75      8.17 o 
  -5   4   4     9203.26     9684.56    138.93 o 
  -4   4   4     7950.09     7882.06    113.75 o 
  -3   4   4       30.56       19.31      2.88 o 
  -2   4   4     1919.31     1781.88     27.85 o 
  -1   4   4     1287.28     1072.55     16.48 o 
   0   4   4      793.79      821.81     12.59 o 
   1   4   4     5351.66     5261.65     78.18 o 
   2   4   4      263.65      254.45      7.26 o 
   3   4   4     1511.35     1549.74     29.05 o 
   4   4   4      798.94     1017.54     21.12 o 
   5   4   4     3740.43     3718.42     64.52 o 
   6   4   4     1304.24     1192.28     25.16 o 
   7   4   4      705.99      630.58     19.23 o 
   8   4   4     2047.94     2208.11     49.57 o 
   9   4   4     2548.32     2535.79     66.00 o 
  10   4   4     1018.82      932.92     32.69 o 
  11   4   4      159.19      137.71     18.96 o 
  12   4   4      586.53      605.69     51.38 o 
  13   4   4      282.03      265.60     40.69 o 
  14   4   4        8.90       -1.87     19.11 o 
 -11   5   4      347.25      326.56     32.05 o 
 -10   5   4       13.84      -14.86     10.14 o 
  -9   5   4        0.62       -5.17      8.43 o 
  -8   5   4        3.52      127.42     30.57 o 
  -7   5   4       42.12       37.56      7.87 o 
  -6   5   4      444.87      453.95     14.37 o 
  -5   5   4     1041.44     1074.65     27.78 o 
  -4   5   4      100.84      308.52     35.62 o 
  -3   5   4      823.75     1094.61     39.37 o 
  -2   5   4     8499.75     8451.83    120.73 o 
  -1   5   4     5288.39     5420.95     81.24 o 
   0   5   4     3834.81     3777.91     51.49 o 
   1   5   4     2035.98     2224.18     32.54 o 
   2   5   4      418.16      422.07      9.55 o 
   3   5   4     1209.54     1178.87     21.72 o 
   4   5   4      271.20      290.70      7.90 o 
   5   5   4      502.46      608.55     20.10 o 
   6   5   4       30.39       18.98      3.81 o 
   7   5   4      647.68      601.27     20.71 o 
   8   5   4      837.08      762.39     29.40 o 
   9   5   4      344.46      322.24     17.39 o 
  10   5   4      532.32      459.37     53.86 o 
  11   5   4     2638.45     2526.30     96.42 o 
  12   5   4      699.26      666.29     51.82 o 
  13   5   4      228.63      183.86     32.50 o 
  14   5   4      342.72      374.29     46.69 o 
  15   5   4      170.14      146.30     32.73 o 
 -10   6   4       45.07       67.20     23.89 o 
  -9   6   4      649.78      617.07     30.12 o 
  -8   6   4      951.91      964.74     48.50 o 
  -7   6   4       13.14      148.69     18.65 o 
  -6   6   4      332.04      326.35     18.59 o 
  -5   6   4      145.11      164.70     11.10 o 
  -4   6   4        6.31        2.10      3.33 o 
  -3   6   4     1981.50     2198.82     40.53 o 
  -2   6   4      727.25      948.51     23.94 o 
  -1   6   4      228.86      283.80      8.54 o 
   0   6   4     4788.08     4965.66     70.25 o 
   1   6   4     1838.98     1705.91     30.71 o 
   2   6   4     1275.78     1181.58     22.91 o 
   3   6   4     2858.36     2875.34     48.19 o 
   4   6   4     5561.81     5653.69     97.87 o 
   5   6   4     3144.60     3132.09     48.49 o 
   6   6   4        7.03        9.00      3.13 o 
   7   6   4      136.49      150.07     11.44 o 
   8   6   4      469.47      439.68     29.38 o 
   9   6   4       50.52       26.38      8.92 o 
  10   6   4      190.32      437.45     61.32 o 
  11   6   4      161.96      185.20     19.07 o 
  12   6   4      205.92      173.00     19.36 o 
  13   6   4      404.05      298.94     38.30 o 
  14   6   4      627.71      642.94     52.08 o 
  15   6   4      224.38      183.67     33.41 o 
 -10   7   4     1192.77     1415.39     87.79 o 
  -9   7   4      757.62      735.09     41.56 o 
  -8   7   4       98.74       98.11     21.95 o 
  -7   7   4      249.45      265.34     49.21 o 
  -6   7   4     1589.05     1763.63     46.17 o 
  -5   7   4     1552.29     1564.31     44.42 o 
  -4   7   4      257.27      271.00     12.31 o 
  -3   7   4      344.02      414.88     14.81 o 
  -2   7   4      689.63      848.76     24.16 o 
  -1   7   4       65.51       95.14     23.50 o 
   0   7   4     2579.87     2500.72     58.98 o 
   1   7   4      633.49      747.79     15.48 o 
   2   7   4       85.78      107.22     11.36 o 
   3   7   4     1545.53     1860.15     69.24 o 
   4   7   4     5944.10     6134.26     83.63 o 
   5   7   4     1937.41     1854.39     33.60 o 
   6   7   4      156.42       75.20     16.30 o 
   7   7   4     4620.69     5642.40    159.66 o 
   8   7   4     1591.52     1668.16     46.32 o 
   9   7   4       61.95       72.63     10.97 o 
  10   7   4      377.37      339.79     20.69 o 
  11   7   4       83.02       89.41     15.32 o 
  12   7   4        8.35       15.58      9.25 o 
  13   7   4      174.91      198.65     21.05 o 
  14   7   4       97.72      103.36     24.80 o 
  15   7   4        7.55       67.35     22.03 o 
  -9   8   4       37.27       71.28     17.55 o 
  -8   8   4       54.65       48.21     15.23 o 
  -7   8   4      923.26      966.23     39.79 o 
  -6   8   4      663.92      633.36     24.74 o 
  -5   8   4      939.42      890.07     28.96 o 
  -4   8   4     1537.41     1585.23     42.47 o 
  -3   8   4     2239.95     2210.25     45.68 o 
  -2   8   4      987.71      995.12     28.38 o 
  -1   8   4      129.58      247.41     32.01 o 
   0   8   4     1732.79     1789.43     67.84 o 
   1   8   4     2702.73     2440.00     59.47 o 
   2   8   4      355.08      310.56     13.37 o 
   3   8   4      944.20     1123.24     72.26 o 
   4   8   4       16.96       45.09      7.18 o 
   5   8   4      190.07      175.01      8.19 o 
   6   8   4     4718.96     4597.04     92.43 o 
   7   8   4     2380.78     2372.07     59.97 o 
   8   8   4     1581.93     1857.67     50.01 o 
   9   8   4      566.37      525.74     21.21 o 
  10   8   4      198.43      207.93     14.01 o 
  11   8   4     1342.25     1306.66     38.45 o 
  12   8   4      431.41      635.82     41.25 o 
  13   8   4      146.69      133.57     16.92 o 
  14   8   4      206.56      198.20     20.94 o 
  15   8   4        3.89       -1.64     16.42 o 
  -8   9   4       22.62       59.14     17.75 o 
  -7   9   4       27.08       18.04     10.65 o 
  -6   9   4        0.43        4.02      8.90 o 
  -5   9   4      290.27      275.68     21.83 o 
  -4   9   4      349.28      327.51     17.02 o 
  -3   9   4      824.69      803.45     22.72 o 
  -2   9   4     2574.41     2477.06     57.56 o 
  -1   9   4     2177.10     2089.51     49.20 o 
   0   9   4     1829.12     1839.39     43.75 o 
   1   9   4      202.83      229.09     11.38 o 
   2   9   4      215.15      191.82     12.65 o 
   3   9   4     3153.89     2982.45     76.61 o 
   4   9   4      652.84      654.43     18.45 o 
   5   9   4       13.77      108.63     17.53 o 
   6   9   4       57.31       80.19      9.24 o 
   7   9   4       44.67       32.07      4.97 o 
   8   9   4      660.32      637.84     21.36 o 
   9   9   4     1717.35     1883.19     50.41 o 
  10   9   4      398.94      378.75     27.92 o 
  11   9   4      549.22      555.44     22.24 o 
  12   9   4      936.75      898.84     35.11 o 
  13   9   4      786.05      753.44     42.50 o 
  14   9   4      252.84      224.25     19.60 o 
  15   9   4       91.61       79.48     14.15 o 
  -6  10   4       79.15       79.89     14.63 o 
  -5  10   4        3.38        5.96      7.67 o 
  -4  10   4        4.58        1.88      6.74 o 
  -3  10   4        0.95        2.47      4.95 o 
  -2  10   4      308.75      311.09     16.23 o 
  -1  10   4     1688.71     1445.43     37.42 o 
   0  10   4       56.15       41.57      6.48 o 
   1  10   4       30.65       53.07      5.96 o 
   2  10   4     6626.25     6297.13    147.84 o 
   3  10   4     2217.38     2091.55     57.06 o 
   4  10   4      527.31      483.75     20.46 o 
   5  10   4     1974.91     1796.38     61.25 o 
   6  10   4      400.75      382.37     17.79 o 
   7  10   4       97.57       71.59     13.91 o 
   8  10   4       15.34       18.53      8.46 o 
   9  10   4        8.60        6.09      7.87 o 
  10  10   4        0.21        2.10      8.67 o 
  11  10   4      251.07      257.74     24.13 o 
  12  10   4      433.66      447.23     30.30 o 
  13  10   4      259.50      291.98     50.85 o 
  14  10   4      451.13      454.82     36.40 o 
  15  10   4      924.79      922.76     48.32 o 
  -5  11   4      604.23      569.72     28.24 o 
  -4  11   4      464.44      412.69     20.14 o 
  -3  11   4      105.22       78.56      8.63 o 
  -2  11   4       13.51       34.66      9.31 o 
  -1  11   4       15.60       16.39      8.64 o 
   0  11   4        7.14        3.64      6.77 o 
   1  11   4      715.83      634.31     26.47 o 
   2  11   4      348.08      529.25     28.18 o 
   3  11   4      121.93      104.11     11.86 o 
   4  11   4      536.83      488.83     22.86 o 
   5  11   4     2260.69     2098.45     57.83 o 
   6  11   4     2597.91     2497.35    125.32 o 
   7  11   4      611.01      594.56     32.00 o 
   8  11   4      584.98      536.63     28.51 o 
   9  11   4     1174.51     1014.94     43.05 o 
  10  11   4      111.87      108.61     19.35 o 
  11  11   4        1.11        9.21      9.31 o 
  12  11   4      211.96      173.94     21.52 o 
  13  11   4       16.29       26.38     12.60 o 
  14  11   4      199.93      173.10     23.34 o 
  15  11   4      260.37      321.29     32.09 o 
  -4  12   4      254.48      224.64     22.53 o 
  -3  12   4      132.68       93.83     12.59 o 
  -2  12   4     1106.40     1037.22     33.54 o 
  -1  12   4      576.53      541.81     38.19 o 
   0  12   4      155.77       93.02     15.95 o 
   1  12   4       72.33       52.91     15.54 o 
   2  12   4       82.58      125.51     14.08 o 
   3  12   4       15.49       95.88     17.80 o 
   4  12   4      470.00      516.60     23.49 o 
   5  12   4       18.44       16.55      7.63 o 
   6  12   4      489.51      435.26     40.94 o 
   7  12   4     1247.36     1248.17     49.11 o 
   8  12   4      720.61      758.83     35.76 o 
   9  12   4      221.01      176.71     21.15 o 
  10  12   4      437.33      447.30     29.12 o 
  11  12   4     2033.66     1988.13     73.12 o 
  12  12   4      652.43      668.40     37.07 o 
  13  12   4       26.87        4.11     11.55 o 
  14  12   4       37.53       19.91     13.76 o 
  -2  13   4      125.85      109.61     13.63 o 
  -1  13   4      422.01      359.68     29.14 o 
   0  13   4     1012.65     1096.83     44.54 o 
   1  13   4      399.19      327.46     45.63 o 
   2  13   4      335.62      300.71     22.02 o 
   3  13   4      275.27      188.34     17.48 o 
   4  13   4      257.43      351.40     21.40 o 
   5  13   4       88.61       91.80     14.76 o 
   6  13   4       35.20       40.19     11.50 o 
   7  13   4      115.99      143.21     17.39 o 
   8  13   4       20.75       16.94      9.97 o 
   9  13   4       85.45      125.05     31.11 o 
  10  13   4      814.25      772.98     38.84 o 
  11  13   4      809.94      826.11     41.50 o 
  12  13   4       54.20       47.63     14.76 o 
  13  13   4      398.51      412.66     34.06 o 
   0  14   4      701.82      687.36     33.03 o 
   1  14   4      762.76      753.41     34.03 o 
   2  14   4      467.35      414.72     25.66 o 
   3  14   4      368.86      348.23     22.86 o 
   4  14   4      558.69      545.09     26.79 o 
   5  14   4      267.48      260.63     24.03 o 
   6  14   4      233.67      255.04     23.97 o 
   7  14   4      712.06      609.53     33.16 o 
   8  14   4       55.84       39.35     14.66 o 
   9  14   4      117.75      164.48     19.70 o 
  10  14   4       11.41       49.92     13.41 o 
  11  14   4        5.77       12.98     10.77 o 
  12  14   4      118.19      127.51     19.87 o 
   3  15   4      351.00      367.44     26.73 o 
   4  15   4      190.90      205.08     20.02 o 
   5  15   4      251.08      216.87     19.91 o 
   6  15   4      828.76      801.03     40.70 o 
   7  15   4      660.27      662.47     36.46 o 
   8  15   4      313.41      289.67     27.08 o 
   9  15   4      269.61      275.09     42.47 o 
  10  15   4      296.17      267.53     26.86 o 
 -10 -11   5      510.45      550.35     45.31 o 
  -9 -11   5      150.13       69.35     30.31 o 
  -6 -11   5      448.41      516.72     57.01 o 
  -5 -11   5      183.78      188.57     14.67 o 
  -4 -11   5      233.61      223.48     18.22 o 
  -3 -11   5      243.74      283.73     20.74 o 
 -12 -10   5       10.70        2.36      8.53 o 
 -11 -10   5        1.06        2.48      7.45 o 
 -10 -10   5       12.65       14.06     14.16 o 
  -9 -10   5      216.40      229.69     28.31 o 
  -8 -10   5      483.02      464.22     35.33 o 
  -7 -10   5      214.02      182.66     37.64 o 
  -6 -10   5      567.25      527.41     48.10 o 
  -5 -10   5     1204.42     1215.84     78.72 o 
  -4 -10   5      379.34      296.47     38.76 o 
  -3 -10   5      248.09      256.24     13.20 o 
  -2 -10   5      273.14      279.42     19.98 o 
  -1 -10   5      338.25      318.55     22.73 o 
   0 -10   5      278.49      286.24     24.59 o 
 -13  -9   5      184.19      175.99     21.18 o 
 -12  -9   5      295.83      266.71     20.03 o 
 -11  -9   5      498.25      486.05     25.14 o 
 -10  -9   5      118.67      115.54     10.94 o 
  -9  -9   5        4.14       -2.68     10.92 o 
  -8  -9   5       81.00       85.87     17.43 o 
  -7  -9   5        0.69        1.67      9.88 o 
  -6  -9   5       64.78       74.48     15.72 o 
  -5  -9   5      453.35      461.84     43.26 o 
  -4  -9   5      720.78      805.30     59.48 o 
  -3  -9   5      317.18      302.08     17.27 o 
  -2  -9   5     1480.18     1389.38     37.63 o 
  -1  -9   5      593.57      511.47     26.23 o 
   0  -9   5       59.46       53.93     11.96 o 
   1  -9   5      489.66      420.80     27.16 o 
   2  -9   5      401.77      360.94     19.56 o 
 -14  -8   5       20.85       26.27     13.05 o 
 -13  -8   5      617.98      651.96     32.84 o 
 -12  -8   5      929.86     1095.09     43.15 o 
 -11  -8   5      570.87      525.35     25.42 o 
 -10  -8   5      229.97      176.31     14.43 o 
  -9  -8   5      802.99      763.93     36.37 o 
  -8  -8   5     1788.24     2193.89     62.32 o 
  -7  -8   5      263.91      307.19     17.88 o 
  -6  -8   5       32.04       59.22      8.93 o 
  -5  -8   5       97.64       82.39     11.65 o 
  -3  -8   5      251.65      252.15     12.28 o 
  -2  -8   5      321.32      333.18     13.57 o 
  -1  -8   5      224.52      214.63     21.98 o 
   0  -8   5      466.34      428.25     24.26 o 
   1  -8   5      438.85      423.71     26.24 o 
   2  -8   5      916.09      843.59     33.22 o 
   3  -8   5      787.75      707.51     28.29 o 
   4  -8   5      147.18      125.12     14.76 o 
 -14  -7   5        9.39       13.21     10.61 o 
 -13  -7   5      131.44      135.34     29.34 o 
 -12  -7   5       40.64       53.62     11.75 o 
 -11  -7   5      215.19      391.91     22.45 o 
 -10  -7   5      666.85      639.96     26.95 o 
  -9  -7   5      331.36      337.32     15.13 o 
  -8  -7   5      493.08      511.56     27.48 o 
  -7  -7   5     1129.58     1230.91     37.94 o 
  -6  -7   5     3446.35     3394.36     73.98 o 
  -5  -7   5     1609.02     1627.64     40.86 o 
  -4  -7   5        1.23       -3.19      4.85 o 
  -3  -7   5      411.03      586.72     29.67 o 
  -2  -7   5      330.15      415.04     15.71 o 
  -1  -7   5        1.68        6.80      4.88 o 
   0  -7   5      169.49      178.27     13.75 o 
   1  -7   5       29.34       53.96      9.86 o 
   2  -7   5       31.38       54.62      7.59 o 
   3  -7   5      833.04      790.55     29.04 o 
   4  -7   5      752.75      702.95     38.98 o 
   5  -7   5      414.30      458.30     35.15 o 
 -15  -6   5      170.32      139.37     20.33 o 
 -14  -6   5       75.07      142.42     18.33 o 
 -13  -6   5      389.91      341.73     24.40 o 
 -12  -6   5       68.05       74.82     14.01 o 
 -11  -6   5        0.05        8.64      7.47 o 
 -10  -6   5       22.80      224.38     16.30 o 
  -9  -6   5       17.53       24.78      6.85 o 
  -8  -6   5       11.27        3.56      7.20 o 
  -7  -6   5     2631.18     2493.58     63.57 o 
  -6  -6   5     1438.47     1590.94     44.20 o 
  -5  -6   5      163.63      198.13     12.76 o 
  -4  -6   5     2093.84     2096.74     48.41 o 
  -3  -6   5     1615.01     1526.13     37.39 o 
  -2  -6   5      838.66      833.10     23.71 o 
  -1  -6   5      553.09      617.59     25.32 o 
   0  -6   5     1335.03     1310.43     34.10 o 
   1  -6   5      365.69      341.95     13.54 o 
   2  -6   5        1.41        0.87      4.20 o 
   3  -6   5        0.78       85.12      9.95 o 
   4  -6   5      116.02      139.71     13.58 o 
   5  -6   5      148.58      179.21     16.18 o 
   6  -6   5      387.05      379.01     24.49 o 
 -15  -5   5      196.19      184.52     40.76 o 
 -14  -5   5      239.90      196.75     22.00 o 
 -13  -5   5      691.83      593.58     31.62 o 
 -12  -5   5      569.70      495.95     46.22 o 
 -11  -5   5      235.14      235.32     19.49 o 
 -10  -5   5      470.36      401.39     26.36 o 
  -9  -5   5      272.22      272.41     16.30 o 
  -8  -5   5       14.38        8.24      4.41 o 
  -7  -5   5       10.66       19.83      7.59 o 
  -6  -5   5      333.74      276.77     15.15 o 
  -5  -5   5      145.90      130.71     10.99 o 
  -4  -5   5     3410.50     3552.19    108.51 o 
  -3  -5   5     1443.14     1407.33     30.03 o 
  -2  -5   5      571.23      570.58     15.72 o 
  -1  -5   5      580.17      646.47     15.90 o 
   0  -5   5     1343.68     1678.20     28.74 o 
   1  -5   5     1929.41     1859.74     40.46 o 
   2  -5   5      771.29      716.83     24.18 o 
   3  -5   5     1144.22     1272.82    103.82 o 
   4  -5   5      142.92      148.55     13.00 o 
   5  -5   5       10.26        2.12      7.88 o 
   6  -5   5        3.58       -2.19      7.40 o 
   7  -5   5       40.29       37.25     14.39 o 
   8  -5   5       50.24       49.99     12.86 o 
 -15  -4   5       90.77      109.36     18.84 o 
 -14  -4   5      155.06      124.74     18.27 o 
 -13  -4   5      400.09      366.34     36.61 o 
 -12  -4   5      530.19      545.22     38.80 o 
 -11  -4   5     1486.57     1414.44     50.43 o 
 -10  -4   5      844.21      781.36     32.25 o 
  -9  -4   5      485.65      518.31     23.72 o 
  -8  -4   5     1895.75     1835.74     46.10 o 
  -7  -4   5      830.73      789.64     23.17 o 
  -6  -4   5       51.71       45.91      7.05 o 
  -5  -4   5       44.31       53.38      7.36 o 
  -4  -4   5      118.87      150.18     11.04 o 
  -3  -4   5      123.71      135.59     12.19 o 
  -2  -4   5      705.59      691.01     17.25 o 
  -1  -4   5      317.83      342.14      7.94 o 
   0  -4   5      457.83      482.38     11.05 o 
   1  -4   5     2110.07     2159.34     39.66 o 
   2  -4   5     2761.83     2834.18     57.02 o 
   3  -4   5      864.96      827.43     37.34 o 
   4  -4   5      326.16      317.84     17.30 o 
   5  -4   5      610.59      664.83     27.53 o 
   6  -4   5      675.81      633.21     27.16 o 
   7  -4   5      215.34      219.78     27.11 o 
   8  -4   5       53.19       65.06      9.73 o 
   9  -4   5       32.28       81.01     12.71 o 
 -15  -3   5      111.39      110.66     19.10 o 
 -14  -3   5        1.16       -7.82     10.15 o 
 -13  -3   5        9.87        3.07      9.25 o 
 -12  -3   5      398.49      399.55     26.08 o 
 -11  -3   5      148.30      380.86     53.55 o 
 -10  -3   5      330.24      368.03     22.05 o 
  -9  -3   5     2232.91     2216.90     77.79 o 
  -8  -3   5     1491.44     1475.23     47.35 o 
  -7  -3   5     1102.96     1097.51     29.84 o 
  -6  -3   5      838.51      746.35     21.31 o 
  -5  -3   5     5059.49     4998.14    111.69 o 
  -4  -3   5     3058.61     3065.59     60.99 o 
  -3  -3   5      246.24      270.16     10.51 o 
  -2  -3   5       28.15       55.89      5.57 o 
  -1  -3   5      225.61      238.66      5.58 o 
   0  -3   5       11.18        6.64      2.15 o 
   2  -3   5      209.36      252.56     24.96 o 
   3  -3   5       42.25       59.20      6.35 o 
   4  -3   5     2246.74     2237.95     42.29 o 
   5  -3   5     3200.04     3081.78     64.84 o 
   6  -3   5      125.07      164.86     15.40 o 
   7  -3   5       80.01       70.10      9.23 o 
   8  -3   5     1084.49     1073.03     32.23 o 
   9  -3   5      656.96      670.96     30.00 o 
  10  -3   5       87.50      128.60     33.39 o 
 -15  -2   5      485.03      525.93     38.35 o 
 -14  -2   5      597.92      577.03     40.07 o 
 -13  -2   5      122.13      113.14     10.86 o 
 -12  -2   5      189.11      189.49     12.14 o 
 -11  -2   5      238.17      248.74     21.18 o 
 -10  -2   5       68.06      127.47     14.34 o 
  -9  -2   5     1165.15     1132.30     40.80 o 
  -8  -2   5      155.98      178.10     14.46 o 
  -7  -2   5     1530.55     1627.48     48.22 o 
  -6  -2   5     1390.58     1640.13     40.14 o 
  -5  -2   5      186.15      148.69      5.49 o 
  -4  -2   5     3326.55     3059.60     53.17 o 
  -3  -2   5     3366.97     3200.94     54.95 o 
  -2  -2   5     8899.96    10481.90    188.75 o 
  -1  -2   5     1823.04     1984.94     31.02 o 
   0  -2   5       27.82       21.59      2.30 o 
   1  -2   5      343.38      387.34      9.06 o 
   3  -2   5       63.24       79.68     20.36 o 
   4  -2   5     1269.91     1207.80     25.77 o 
   5  -2   5      129.28      155.32     10.96 o 
   6  -2   5      136.83      163.96     11.44 o 
   7  -2   5     1738.66     1793.61     49.54 o 
   8  -2   5      353.14      324.60     17.41 o 
   9  -2   5      661.48      650.27     24.49 o 
  10  -2   5      380.64      394.57     51.70 o 
 -14  -1   5      287.42      356.67     34.86 o 
 -13  -1   5      745.38      844.30     31.58 o 
 -12  -1   5      800.20      779.19     28.74 o 
 -11  -1   5      849.30      809.92     28.42 o 
 -10  -1   5      101.04      130.09     14.37 o 
  -9  -1   5      284.08      968.65     49.00 o 
  -8  -1   5      574.63      510.42     15.92 o 
  -7  -1   5       37.48       40.80      4.98 o 
  -6  -1   5      100.90       91.29     12.24 o 
  -4  -1   5     2650.83     2579.16     73.64 o 
  -3  -1   5     4863.47     4846.33     70.77 o 
  -2  -1   5     2589.79     2294.02     32.97 o 
  -1  -1   5      525.93      569.89     10.96 o 
   0  -1   5     2866.66     2811.00     43.24 o 
   1  -1   5    10486.20    10190.88    148.19 o 
   2  -1   5      911.84     1025.38     17.24 o 
   3  -1   5      261.77      742.10     26.91 o 
   4  -1   5     2159.67     2441.31     86.11 o 
   5  -1   5      269.20      274.61     12.51 o 
   6  -1   5      240.80      213.34     12.74 o 
   7  -1   5      321.45      507.56     88.11 o 
   8  -1   5       93.15      133.91     11.04 o 
   9  -1   5       70.34       69.65     10.00 o 
  10  -1   5     1054.63      908.58     44.64 o 
  11  -1   5      419.82      473.89     44.08 o 
 -14   0   5      111.61       95.83     25.02 o 
 -13   0   5      756.45      809.88     32.00 o 
 -12   0   5      701.66      657.89     29.40 o 
 -11   0   5      699.91      659.82     25.76 o 
 -10   0   5     2267.71     2215.59     58.30 o 
  -9   0   5      885.44      918.67     29.26 o 
  -8   0   5       19.53       95.46      9.54 o 
  -7   0   5     2178.74     2141.65     41.24 o 
  -6   0   5     1277.91     1364.42     25.26 o 
  -5   0   5       91.63       88.06      8.11 o 
  -4   0   5     1861.30     1818.45     30.06 o 
  -3   0   5      118.07      108.24      6.52 o 
  -2   0   5       83.48      105.33      4.89 o 
  -1   0   5     4521.94     4321.18     63.65 o 
   0   0   5    24673.55    29184.47    427.46 o 
   1   0   5      247.77      212.41     16.11 o 
   2   0   5      216.99      284.96      7.74 o 
   3   0   5     4108.57     3991.66     69.94 o 
   4   0   5     7487.41     7786.44    147.02 o 
   5   0   5     1323.08     1410.14     30.23 o 
   6   0   5      568.16      527.52     17.68 o 
   7   0   5     1771.86     1739.85     41.45 o 
   8   0   5       88.04       84.60     10.40 o 
   9   0   5       55.90       56.73     19.91 o 
  10   0   5       29.17       45.53     13.68 o 
  11   0   5       13.82        7.71     14.78 o 
  12   0   5       14.26       40.41     20.27 o 
 -14   1   5       42.19       30.39     19.10 o 
 -13   1   5       20.70       -4.26     15.23 o 
 -12   1   5       17.77       47.22     17.51 o 
 -11   1   5      148.73      159.13     20.55 o 
 -10   1   5      508.63      466.97     21.19 o 
  -9   1   5     2617.19     2556.78     58.05 o 
  -8   1   5      896.60      911.87     22.59 o 
  -7   1   5     1446.54     1388.83     40.03 o 
  -6   1   5     2018.30     1911.30     37.70 o 
  -5   1   5     2801.33     3089.19     44.01 o 
  -4   1   5     3587.46     3783.69     51.15 o 
  -3   1   5      570.54      853.32     18.35 o 
  -2   1   5      875.79      787.29     14.41 o 
  -1   1   5      303.63      317.56      7.48 o 
   0   1   5     1395.26     1343.97     24.56 o 
   1   1   5      653.25      844.59     18.28 o 
   2   1   5     3561.38     3011.95     53.22 o 
   3   1   5     2091.24     1791.69     34.30 o 
   4   1   5     2582.43     2495.34     41.74 o 
   5   1   5      744.10      685.33     17.68 o 
   6   1   5     2425.06     2343.07     45.95 o 
   7   1   5     4367.62     4160.36     76.41 o 
   8   1   5      227.81      222.21     12.57 o 
   9   1   5      375.03      644.75     39.22 o 
  10   1   5     1198.32     1103.54     50.50 o 
  11   1   5      206.89      148.97     27.83 o 
  12   1   5        8.64       16.77     17.41 o 
  13   1   5        0.02       14.29     19.73 o 
 -13   2   5      480.14      510.37     46.89 o 
 -12   2   5        1.69       13.89     16.54 o 
 -11   2   5        0.29      113.15     63.05 o 
 -10   2   5        0.75       14.55      7.46 o 
  -9   2   5      330.77      323.43     14.94 o 
  -8   2   5      180.12      148.74      9.78 o 
  -7   2   5      119.81      140.52     12.75 o 
  -6   2   5     1519.30     1491.88     28.82 o 
  -5   2   5     2852.71     2611.21     40.58 o 
  -4   2   5     5073.71     4984.94     77.60 o 
  -3   2   5     3671.42     3686.06     56.70 o 
  -2   2   5     3182.32     3532.12     50.98 o 
  -1   2   5     2000.81     1938.50     27.64 o 
   0   2   5       67.69       47.12      3.13 o 
   1   2   5     2267.35     2189.22     30.36 o 
   2   2   5        9.58        6.85      2.13 o 
   3   2   5     1064.17      994.23     17.55 o 
   4   2   5       58.53       84.31      4.81 o 
   5   2   5      296.64      227.02      8.55 o 
   6   2   5      435.05      414.53     16.28 o 
   7   2   5     2037.72     1990.27     40.66 o 
   8   2   5     1427.77     1427.07     32.36 o 
   9   2   5     1110.36      998.95     35.90 o 
  10   2   5      409.38      567.06     54.13 o 
  11   2   5      559.52      597.09     36.44 o 
  12   2   5      902.55      914.16     48.18 o 
  13   2   5      423.46      373.45     37.30 o 
 -13   3   5       40.19       40.99     22.83 o 
 -12   3   5      831.67      792.86     59.98 o 
 -11   3   5     1539.79     1439.73     83.83 o 
 -10   3   5      374.52      447.39     52.47 o 
  -9   3   5      494.71      503.38     16.46 o 
  -8   3   5       37.55       38.26      6.12 o 
  -7   3   5      117.34      141.10      8.79 o 
  -6   3   5      448.42      582.06     22.95 o 
  -5   3   5     2598.21     2811.34     63.39 o 
  -4   3   5      276.65      372.37     11.38 o 
  -3   3   5     2816.05     2504.04     31.57 o 
  -2   3   5     8138.49     7810.46     95.47 o 
  -1   3   5     3639.24     3953.66     52.59 o 
   0   3   5     2156.56     1920.77     25.80 o 
   1   3   5     1095.25      953.33     15.14 o 
   2   3   5     4981.23     4456.43     69.65 o 
   3   3   5     1729.95     1864.19     42.17 o 
   4   3   5     2313.46     2189.20     37.33 o 
   5   3   5      112.03       85.51      5.66 o 
   6   3   5      130.14      125.47      7.07 o 
   7   3   5      116.09      140.82      8.21 o 
   8   3   5      938.62      962.72     24.00 o 
   9   3   5      194.13      173.76     39.27 o 
  10   3   5       18.69       -2.09      9.49 o 
  11   3   5      471.72      537.09     33.37 o 
  12   3   5      765.49      765.99     42.52 o 
  13   3   5      356.25      359.77     34.34 o 
  14   3   5      542.19      565.47     71.68 o 
 -12   4   5     1021.53     1034.30     73.97 o 
 -11   4   5      362.47      372.76     33.10 o 
 -10   4   5       71.39       69.73     15.82 o 
  -9   4   5     1799.90     1861.47     48.11 o 
  -8   4   5     3646.19     3662.92     71.83 o 
  -7   4   5      803.84      774.76     19.82 o 
  -6   4   5        1.41       -2.57      3.29 o 
  -5   4   5     1705.13     2353.52     85.28 o 
  -4   4   5     1585.76     1719.79     31.41 o 
  -3   4   5     1863.31     1676.42     24.26 o 
  -2   4   5     1107.92      851.56     13.85 o 
  -1   4   5     1213.29     1110.97     49.22 o 
   0   4   5     4832.59     5555.67     76.72 o 
   1   4   5     2575.27     2369.32     33.14 o 
   2   4   5     5913.48     5505.60     91.67 o 
   3   4   5     1190.55     1055.62     20.33 o 
   4   4   5     3901.25     4110.40    110.33 o 
   5   4   5     5561.22     5027.28     85.77 o 
   6   4   5      827.22      781.76     19.10 o 
   7   4   5      550.37      471.53     14.57 o 
   8   4   5      348.58      751.49     47.58 o 
   9   4   5      641.36      634.84     25.51 o 
  10   4   5       24.47       34.88     12.05 o 
  11   4   5      110.44       98.00     17.20 o 
  13   4   5      282.78      296.94     31.03 o 
  14   4   5      160.21      215.58     41.91 o 
 -11   5   5        1.04       -5.31     11.80 o 
 -10   5   5      348.90      314.36     30.41 o 
  -9   5   5     2004.79     2052.74     62.58 o 
  -8   5   5      564.77      575.78     22.30 o 
  -7   5   5      753.57      780.02     64.16 o 
  -6   5   5     2892.92     2804.53     58.13 o 
  -5   5   5     3270.59     3153.00     50.92 o 
  -4   5   5     1471.94     1511.52     26.54 o 
  -3   5   5      570.68      817.32     26.21 o 
  -2   5   5     2121.90     1958.33     29.48 o 
  -1   5   5      332.73      383.30      9.15 o 
   0   5   5      115.39      164.89     10.13 o 
   1   5   5      172.72      191.20     15.70 o 
   2   5   5     3448.25     3216.84     44.60 o 
   3   5   5     1619.40     1540.24     25.81 o 
   4   5   5     4056.04     4061.45     70.83 o 
   5   5   5     4237.96     5183.73    118.67 o 
   6   5   5     1063.19     1064.87     22.05 o 
   7   5   5     2339.20     2065.66     46.29 o 
   8   5   5     1777.73     1685.41     78.27 o 
   9   5   5      309.75      380.40     18.72 o 
  10   5   5      618.60      625.32     26.08 o 
  11   5   5      943.12      931.78     62.54 o 
  12   5   5      108.31       60.37     22.73 o 
  13   5   5        0.29       26.80     21.36 o 
  14   5   5        8.74       56.68     23.85 o 
 -11   6   5       98.40       98.10     21.08 o 
 -10   6   5       75.18       60.30     16.72 o 
  -9   6   5      231.11      235.10     21.60 o 
  -8   6   5       59.85       40.69     11.20 o 
  -7   6   5      833.49      931.07     37.56 o 
  -6   6   5     3381.58     3243.55     75.81 o 
  -5   6   5      534.34      512.38     17.36 o 
  -4   6   5       71.85       55.91      5.56 o 
  -3   6   5     6494.28     6277.07    109.69 o 
  -2   6   5     4937.99     4325.32     67.05 o 
  -1   6   5     4518.79     4152.29     57.26 o 
   0   6   5     3656.68     3528.64     49.26 o 
   1   6   5      247.48      203.25      7.46 o 
   2   6   5      696.33      647.50     11.97 o 
   3   6   5        6.65       12.56      2.90 o 
   4   6   5       33.91       29.21      3.29 o 
   5   6   5      159.93      170.61      7.45 o 
   6   6   5     1816.47     2153.75     54.80 o 
   7   6   5     3635.94     3748.31     69.94 o 
   8   6   5     1104.38     1065.09     33.43 o 
   9   6   5      954.65      884.26     51.86 o 
  10   6   5     1351.68     1320.48     49.45 o 
  11   6   5      786.17      728.25     34.80 o 
  12   6   5      410.15      394.34     44.14 o 
  13   6   5      408.69      444.12     48.53 o 
  14   6   5      331.34      379.71     46.84 o 
  15   6   5       51.85       58.54     24.62 o 
 -10   7   5      945.70     1053.09     74.25 o 
  -9   7   5      718.66      716.96     41.12 o 
  -8   7   5       27.19       55.20     15.26 o 
  -7   7   5        4.44       -0.66     10.14 o 
  -6   7   5      548.23      716.42     26.73 o 
  -5   7   5        2.12       -2.67      5.16 o 
  -4   7   5      351.12      350.21     12.77 o 
  -3   7   5     1373.04     1290.44     30.55 o 
  -2   7   5      450.57      413.37     18.96 o 
  -1   7   5      850.05      688.34     16.16 o 
   0   7   5     7510.80     7323.48    111.75 o 
   1   7   5     7150.34     6882.12     99.04 o 
   2   7   5     4273.33     3846.90     63.80 o 
   3   7   5      989.63      882.14     16.44 o 
   4   7   5     4309.82     4303.07     70.57 o 
   5   7   5      575.48      487.89     13.48 o 
   6   7   5      333.61      433.93     23.12 o 
   7   7   5      706.84      731.31     22.33 o 
   8   7   5       10.02        6.53      5.94 o 
   9   7   5       55.05       52.47      9.09 o 
  10   7   5      953.83      947.88     63.26 o 
  11   7   5     1619.79     1551.99     56.43 o 
  12   7   5      360.13      359.43     27.89 o 
  13   7   5      929.97      936.29     63.08 o 
  14   7   5      461.47      448.82     43.72 o 
  15   7   5      165.99      160.61     31.46 o 
  -9   8   5      669.95      700.69     41.85 o 
  -8   8   5      194.55      158.50     30.94 o 
  -7   8   5      856.76      820.99     36.41 o 
  -6   8   5      725.54      655.69     30.72 o 
  -5   8   5      186.60      240.01     16.05 o 
  -4   8   5      215.31      225.62     15.98 o 
  -3   8   5      354.71      345.01     16.67 o 
  -2   8   5       10.95        2.42      4.76 o 
  -1   8   5      439.06      624.04     40.95 o 
   0   8   5      336.33      311.67     17.98 o 
   1   8   5     1085.41     1143.07     26.71 o 
   2   8   5     2967.26     2852.61     61.86 o 
   3   8   5     2189.64     2382.26     93.15 o 
   4   8   5     1186.43     1251.49     81.20 o 
   5   8   5     4768.88     4582.80    107.76 o 
   6   8   5     4159.67     4102.41     97.33 o 
   7   8   5     2288.79     2226.62     58.17 o 
   8   8   5      912.41     1037.25     33.23 o 
   9   8   5       31.90       22.56      6.09 o 
  10   8   5        1.29        4.22      6.66 o 
  11   8   5        4.94        7.90      7.20 o 
  12   8   5       14.04        5.50     12.94 o 
  13   8   5      138.13      126.27     17.58 o 
  14   8   5      293.40      251.24     35.26 o 
  15   8   5      587.92      540.09     46.80 o 
  -8   9   5     1059.83     1326.21     71.71 o 
  -7   9   5      230.95      186.02     20.08 o 
  -6   9   5      261.48      239.29     21.86 o 
  -5   9   5     1006.00      959.83     31.61 o 
  -4   9   5      486.11      745.08     26.66 o 
  -3   9   5     1007.46     1054.97     47.76 o 
  -2   9   5      860.47      818.57     26.10 o 
  -1   9   5      655.34      632.33     27.65 o 
   0   9   5     1096.21     1105.96     30.20 o 
   1   9   5      301.21      293.84     13.90 o 
   2   9   5      498.65      505.28     17.68 o 
   3   9   5       29.30       36.76      6.45 o 
   4   9   5      927.89      857.08     23.96 o 
   5   9   5      624.46      762.05     36.11 o 
   6   9   5      685.39      689.46     20.73 o 
   7   9   5     1519.36     1616.72     44.81 o 
   8   9   5     4483.85     4344.16    104.21 o 
   9   9   5     2407.12     2761.35     71.38 o 
  10   9   5      552.45      551.17     23.46 o 
  11   9   5      567.47      574.77     24.69 o 
  12   9   5      243.52      226.13     15.15 o 
  13   9   5       97.51      240.53     52.24 o 
  14   9   5        8.62       20.13      8.67 o 
  15   9   5       26.89       23.00     12.62 o 
  -7  10   5       51.67       90.46     21.62 o 
  -6  10   5      207.64      214.06     21.29 o 
  -5  10   5     1127.59     1131.94     36.02 o 
  -4  10   5      309.52      303.33     18.82 o 
  -3  10   5      314.12      382.88     16.12 o 
  -2  10   5     1709.05     1646.97     42.95 o 
  -1  10   5     2939.54     2681.77     61.94 o 
   0  10   5       25.31       21.87      6.36 o 
   1  10   5        4.83      344.88     26.30 o 
   2  10   5     3661.45     3444.42     74.06 o 
   3  10   5      399.94      354.69     14.38 o 
   4  10   5        0.03        0.25      4.14 o 
   6  10   5      182.82      339.79     28.69 o 
   7  10   5       92.58      106.18      9.10 o 
   8  10   5     1019.08     1038.42     31.58 o 
   9  10   5      967.33      985.32     31.11 o 
  10  10   5      577.43      665.23     26.37 o 
  11  10   5     1139.73     1074.56     34.99 o 
  12  10   5      961.89     1012.84     34.37 o 
  13  10   5      413.45      407.91     21.70 o 
  14  10   5      289.56      301.45     21.98 o 
  15  10   5      566.34      625.51     27.58 o 
  -5  11   5        0.14       -5.97      9.19 o 
  -4  11   5       22.82       26.49      8.70 o 
  -3  11   5      459.02      455.29     18.34 o 
  -2  11   5      733.05      792.98     26.62 o 
  -1  11   5      194.18      219.42     16.86 o 
   0  11   5     1254.75     1239.89     33.86 o 
   1  11   5     2306.43     2202.92     51.42 o 
   2  11   5     1008.40     1002.52     27.31 o 
   3  11   5      155.30      145.49     20.35 o 
   4  11   5      473.00      410.02     20.11 o 
   5  11   5     1439.98     1293.34     49.11 o 
   6  11   5      290.30      302.65     17.32 o 
   7  11   5      218.00      354.93     23.95 o 
   8  11   5      119.48      142.88     17.10 o 
   9  11   5        8.79       13.21      9.46 o 
  10  11   5      562.10      549.56     31.07 o 
  11  11   5      728.92      768.78     39.21 o 
  12  11   5       16.40       15.24     11.82 o 
  13  11   5      163.31      162.02     22.69 o 
  14  11   5      676.14      670.34     40.14 o 
  -4  12   5        1.66       -1.66      7.67 o 
  -3  12   5        0.37       -0.66      5.99 o 
  -2  12   5      136.98      128.42     11.32 o 
  -1  12   5       60.25       73.77     12.74 o 
   0  12   5      490.73      520.16     31.77 o 
   1  12   5      607.94      609.65     27.32 o 
   2  12   5       35.02       22.99     13.77 o 
   3  12   5     1190.36     1160.53     39.65 o 
   4  12   5     1996.27     1928.36     56.19 o 
   5  12   5      373.18      371.32     25.93 o 
   6  12   5     1033.73      977.67     34.29 o 
   7  12   5      855.25      763.83     36.62 o 
   8  12   5      587.32      625.89     81.16 o 
   9  12   5       22.25       24.28     10.34 o 
  10  12   5       12.14       22.96     10.95 o 
  11  12   5      418.01      434.85     30.03 o 
  12  12   5       10.94       10.38     11.52 o 
  13  12   5      336.63      297.53     42.42 o 
  14  12   5       97.89      102.24     20.68 o 
  -2  13   5      224.61      221.31     25.47 o 
  -1  13   5       47.41       45.12     12.56 o 
   0  13   5      143.72      254.56     31.89 o 
   1  13   5       33.29       25.62      9.93 o 
   2  13   5       45.49       46.38     11.68 o 
   3  13   5      351.16      351.30     24.20 o 
   4  13   5      235.05      311.14     21.60 o 
   5  13   5      121.12      124.15     14.09 o 
   6  13   5      857.69      807.88     38.38 o 
   7  13   5     1109.35      949.91     42.35 o 
   8  13   5      495.82      504.68     30.65 o 
   9  13   5      287.89      335.88     28.20 o 
  10  13   5      849.73      823.86     41.18 o 
  11  13   5      615.73      658.71     37.27 o 
  12  13   5        0.78        3.58     11.84 o 
  13  13   5       95.29       93.62     18.81 o 
   0  14   5      961.38     1014.81     41.67 o 
   1  14   5      651.04      705.29     32.85 o 
   2  14   5      243.81      292.51     31.27 o 
   3  14   5      105.43      124.15     15.76 o 
   4  14   5       65.45       76.86     13.12 o 
   5  14   5       69.28       79.94     12.81 o 
   6  14   5      278.43      316.58     57.31 o 
   7  14   5       13.55        0.80      9.86 o 
   8  14   5      142.72      151.41     19.39 o 
   9  14   5      753.02      795.48     51.55 o 
  10  14   5      468.03      605.94     64.85 o 
  11  14   5      162.50      174.35     22.40 o 
  12  14   5      390.91      391.52     64.39 o 
   2  15   5      849.21      844.15     37.12 o 
   3  15   5      445.34      438.30     27.12 o 
   4  15   5      160.22      162.34     18.06 o 
   5  15   5      140.71      178.07     18.74 o 
   6  15   5      569.42      605.47     35.93 o 
   7  15   5      132.37       80.31     16.21 o 
   8  15   5      112.21      111.96     18.48 o 
   9  15   5       20.64        8.36     10.72 o 
  10  15   5        0.57       25.73     12.71 o 
  11  15   5      273.34      339.33     31.53 o 
 -11 -10   6      263.13      247.10     16.65 o 
 -10 -10   6      399.12      518.16     43.21 o 
  -9 -10   6      983.79     1114.02     74.79 o 
  -6 -10   6      465.94      635.28     55.90 o 
  -5 -10   6      173.69      195.38     35.01 o 
  -4 -10   6       32.80       21.59      6.06 o 
  -3 -10   6       11.85        2.04      8.08 o 
  -2 -10   6       41.28       40.01     11.16 o 
 -12  -9   6        0.30       11.81      9.72 o 
 -11  -9   6       15.38       12.30      8.48 o 
 -10  -9   6      143.14      162.20     24.58 o 
  -9  -9   6      697.08      911.65     48.34 o 
  -8  -9   6      440.62      427.28     35.86 o 
  -6  -9   6      356.20      361.28     44.56 o 
  -5  -9   6     1269.72     1343.85     82.50 o 
  -4  -9   6     1402.64     1621.95     96.08 o 
  -3  -9   6      305.46      306.21     18.38 o 
  -2  -9   6      429.01      477.91     38.65 o 
  -1  -9   6       92.39      100.77     22.77 o 
   0  -9   6        0.31        4.51      8.96 o 
   1  -9   6        2.56       -2.49      8.98 o 
 -13  -8   6      737.27      664.37     33.48 o 
 -12  -8   6      473.14      567.30     28.94 o 
 -11  -8   6       76.67       91.79     13.41 o 
 -10  -8   6        6.33        7.50      6.78 o 
  -9  -8   6       44.44       20.03     24.92 o 
  -8  -8   6        0.20        4.10      8.30 o 
  -7  -8   6      409.08      423.08     22.17 o 
  -6  -8   6      224.42      256.31     22.89 o 
  -5  -8   6       36.62       36.27     11.51 o 
  -4  -8   6      882.05      907.38     39.74 o 
  -3  -8   6     1647.95     1686.61     36.69 o 
  -2  -8   6      821.30      835.30     32.94 o 
  -1  -8   6     1051.92     1081.81     41.47 o 
   0  -8   6      537.54      667.35     31.52 o 
   1  -8   6      149.00      140.74     16.90 o 
   2  -8   6      229.27      252.56     17.03 o 
   3  -8   6      105.96      103.84     12.77 o 
 -14  -7   6      329.52      326.67     27.40 o 
 -13  -7   6      857.60      856.76     39.14 o 
 -12  -7   6      354.91      360.62     23.58 o 
 -11  -7   6      512.40      493.97     25.06 o 
 -10  -7   6      717.91      714.49     31.30 o 
  -9  -7   6      286.54      261.81     13.16 o 
  -8  -7   6       79.38      101.23     15.51 o 
  -7  -7   6       75.11       90.59     11.53 o 
  -6  -7   6      592.32      581.91     21.66 o 
  -5  -7   6        0.04       -0.60      5.49 o 
  -4  -7   6      224.21      234.90     21.01 o 
  -3  -7   6      149.01      167.30     17.72 o 
  -2  -7   6      304.43      329.60     14.86 o 
  -1  -7   6      927.07      951.70     29.89 o 
   0  -7   6     1994.46     2072.94     54.45 o 
   1  -7   6      224.05      222.62     12.75 o 
   2  -7   6      342.34      351.36     24.38 o 
   3  -7   6     1224.96     1203.49     38.63 o 
   4  -7   6      389.73      408.11     22.99 o 
 -14  -6   6      164.80      260.34     45.25 o 
 -13  -6   6       65.51       84.59     15.17 o 
 -12  -6   6      233.31      242.65     20.83 o 
 -11  -6   6      601.91      538.11     35.78 o 
 -10  -6   6     1705.23     1793.59     57.96 o 
  -9  -6   6      382.61      431.80     17.35 o 
  -8  -6   6       89.57       96.43     14.17 o 
  -7  -6   6     2805.91     2727.87     69.84 o 
  -6  -6   6     1085.50     1263.38     38.36 o 
  -5  -6   6       43.45       58.07      8.21 o 
  -4  -6   6      482.27      489.51     18.41 o 
  -3  -6   6      346.80      338.56     21.20 o 
  -2  -6   6        0.33        2.84      3.56 o 
  -1  -6   6       91.11      121.55      9.71 o 
   0  -6   6      231.96      191.99     14.61 o 
   1  -6   6      366.54      326.47     14.11 o 
   2  -6   6      187.72      196.51     12.51 o 
   3  -6   6      503.96      468.56     28.14 o 
   4  -6   6      852.37      809.76     26.35 o 
   5  -6   6      852.61      854.04     33.04 o 
   6  -6   6      642.63      629.59     29.95 o 
 -14  -5   6       52.95       63.19     14.60 o 
 -13  -5   6      120.74      159.53     27.52 o 
 -12  -5   6       26.85       12.69      9.59 o 
 -11  -5   6      105.43      138.90     23.21 o 
 -10  -5   6       52.71       70.26     10.85 o 
  -9  -5   6      869.18      993.79     30.19 o 
  -8  -5   6     1102.53     1076.32     34.11 o 
  -7  -5   6      713.67      772.00     33.29 o 
  -6  -5   6      323.33      319.16     17.04 o 
  -5  -5   6     1273.99     1390.18     39.97 o 
  -4  -5   6     4124.93     4244.61     87.91 o 
  -3  -5   6     1368.91     1389.93     30.54 o 
  -2  -5   6      315.61      274.76     14.92 o 
  -1  -5   6      274.89      365.79     12.77 o 
   0  -5   6      244.79      306.83     12.95 o 
   1  -5   6       13.27       16.85      4.76 o 
   2  -5   6       50.19       24.37      5.58 o 
   3  -5   6        2.37       34.13      8.76 o 
   4  -5   6       53.66      137.28     12.92 o 
   5  -5   6      268.05      277.98     19.62 o 
   6  -5   6      835.33      834.33     33.32 o 
   7  -5   6      461.01      429.90     27.39 o 
 -14  -4   6      266.64      223.84     47.08 o 
 -13  -4   6      308.82      319.29     26.64 o 
 -12  -4   6      391.75      563.51     57.45 o 
 -11  -4   6     1077.16      984.75     39.65 o 
 -10  -4   6       78.22       77.98     11.43 o 
  -9  -4   6      103.83      108.14     11.93 o 
  -8  -4   6        2.97      426.79     37.27 o 
  -7  -4   6        8.24       17.23      4.57 o 
  -6  -4   6     1098.67     1117.25     33.81 o 
  -5  -4   6     3754.66     3685.38     87.03 o 
  -4  -4   6       48.60       67.50     13.30 o 
  -3  -4   6      920.80      937.10     22.46 o 
  -2  -4   6     4079.39     4000.65     71.64 o 
  -1  -4   6     1072.53      980.47     23.61 o 
   0  -4   6      752.41      779.72     19.77 o 
   1  -4   6     1073.64     1111.09     24.08 o 
   2  -4   6     1386.37     1378.17     30.41 o 
   3  -4   6      345.72      339.55     21.34 o 
   4  -4   6       14.71       22.09      6.90 o 
   6  -4   6        0.06        4.04      8.11 o 
   7  -4   6      201.35      218.13     18.96 o 
   8  -4   6      279.84      266.43     22.11 o 
 -14  -3   6      297.63      342.39     38.84 o 
 -13  -3   6      544.38      595.78     32.41 o 
 -12  -3   6     1471.59     1348.93     51.99 o 
 -11  -3   6      489.27      446.52     26.30 o 
 -10  -3   6      417.07      378.27     22.66 o 
  -9  -3   6     1395.32     1255.53     86.22 o 
  -8  -3   6     1857.71     1864.71     47.61 o 
  -7  -3   6      163.03      204.89     11.42 o 
  -6  -3   6       30.02       47.75      6.03 o 
  -5  -3   6      252.89      241.37     14.06 o 
  -4  -3   6        5.77        4.82      3.45 o 
  -3  -3   6     1657.92     1913.47     41.31 o 
  -2  -3   6     2003.23     1986.66     42.55 o 
  -1  -3   6      660.59      595.11     10.89 o 
   0  -3   6     1173.00     1077.97     20.11 o 
   1  -3   6     1512.25     1473.58     29.22 o 
   2  -3   6     2244.06     2096.53     44.41 o 
   3  -3   6      678.36      615.99     18.85 o 
   4  -3   6      656.58      618.83     19.70 o 
   5  -3   6     2037.94     1973.98     44.61 o 
   6  -3   6      201.43      206.26     12.10 o 
   7  -3   6        0.39       -7.14      5.35 o 
   8  -3   6       20.01       14.70      7.32 o 
   9  -3   6        9.00        2.02      8.64 o 
 -14  -2   6       46.91       67.52     15.53 o 
 -13  -2   6      129.29      126.25     25.83 o 
 -12  -2   6      283.23      223.96     21.83 o 
 -11  -2   6       55.60       56.76     11.79 o 
 -10  -2   6      911.73      906.33     37.02 o 
  -9  -2   6     4807.35     4606.85    128.46 o 
  -8  -2   6     1595.13     1488.98     76.91 o 
  -7  -2   6     1044.01      999.83     28.75 o 
  -6  -2   6      787.66      740.96     18.82 o 
  -5  -2   6     1311.84     1236.25     23.28 o 
  -4  -2   6      804.30      780.48     15.31 o 
  -3  -2   6      122.00       86.58      9.86 o 
  -2  -2   6     1507.76     1650.57     27.69 o 
  -1  -2   6        2.02        0.94      1.92 o 
   0  -2   6     1646.60     1623.69     29.99 o 
   2  -2   6       92.97      113.38      9.26 o 
   3  -2   6     2220.26     2174.11     46.10 o 
   4  -2   6     2349.68     2063.37     39.90 o 
   5  -2   6      393.64      316.82     12.40 o 
   6  -2   6     1348.55     1344.46     30.37 o 
   7  -2   6      433.83      397.39     17.46 o 
   8  -2   6      294.85      295.10     16.90 o 
   9  -2   6      571.76      585.28     28.35 o 
  10  -2   6       63.31       49.52     14.53 o 
 -14  -1   6       76.77      101.75     17.83 o 
 -13  -1   6      251.27      272.15     17.16 o 
 -12  -1   6      115.83      102.39     11.18 o 
 -11  -1   6       43.68       42.94     13.54 o 
 -10  -1   6      423.80      612.30     87.88 o 
  -9  -1   6        0.67      206.09     27.84 o 
  -8  -1   6      448.35      412.28     29.50 o 
  -7  -1   6     4215.84     3839.59     74.61 o 
  -6  -1   6     2455.59       20.97     18.27 o 
  -4  -1   6     2005.86     1903.35     28.58 o 
  -3  -1   6     3034.26     2909.40     44.49 o 
  -2  -1   6     2846.59     2737.73     39.46 o 
  -1  -1   6       27.32       28.90      2.69 o 
   0  -1   6     1013.66      922.46     18.44 o 
   1  -1   6     1822.66     1584.02     44.89 o 
   2  -1   6       77.84      109.73      4.60 o 
   3  -1   6      689.97      834.19     19.09 o 
   4  -1   6      356.96      377.63     12.35 o 
   5  -1   6        9.74       14.07      4.38 o 
   6  -1   6     1225.21     1085.42     30.54 o 
   7  -1   6     1966.06     1865.07     45.06 o 
   8  -1   6      160.42      195.51     18.33 o 
   9  -1   6      648.49      637.83     27.47 o 
  10  -1   6      580.21      613.61     37.32 o 
  11  -1   6      261.17      236.19     33.36 o 
 -14   0   6      408.75      390.49     28.67 o 
 -13   0   6     1100.67     1253.40     41.55 o 
 -12   0   6      338.47      423.46     21.82 o 
 -11   0   6      333.06      351.45     19.58 o 
 -10   0   6      959.30      956.39     31.08 o 
  -9   0   6      149.03      133.25     17.14 o 
  -8   0   6       82.69      335.25     29.89 o 
  -7   0   6      209.45      229.19      9.65 o 
  -6   0   6      941.96      903.66     21.36 o 
  -5   0   6      799.70      273.41     22.86 o 
  -4   0   6      893.21      866.63     16.46 o 
  -3   0   6     3845.63     3550.94     86.38 o 
  -2   0   6      402.60      337.64      9.02 o 
  -1   0   6     5603.48     5498.86     80.75 o 
   0   0   6    17716.24    20364.17    402.94 o 
   1   0   6        3.40        9.55      2.14 o 
   2   0   6        1.78        5.71      2.18 o 
   3   0   6     2533.35     2380.39     43.67 o 
   5   0   6       27.09       45.27      6.09 o 
   6   0   6       31.97       34.68      6.24 o 
   7   0   6       67.38       57.61      7.94 o 
   8   0   6       71.02       82.36     11.61 o 
   9   0   6      238.18      220.83     24.73 o 
  10   0   6      736.39      702.33     38.31 o 
  11   0   6      459.03      476.08     43.27 o 
 -13   1   6       43.47       32.02     13.48 o 
 -12   1   6      425.18      466.61     23.01 o 
 -11   1   6      834.85      902.70     32.31 o 
 -10   1   6     1681.63     1708.84     48.56 o 
  -9   1   6     1586.07     1565.23     34.62 o 
  -8   1   6      477.83      515.84     16.36 o 
  -7   1   6     1086.18      993.56     23.26 o 
  -6   1   6      266.97      225.33      9.68 o 
  -5   1   6      115.48       84.14      5.40 o 
  -4   1   6       42.41       44.87      4.06 o 
  -3   1   6      675.64      919.82     34.40 o 
  -2   1   6      991.15      892.07     16.30 o 
  -1   1   6     1950.34     1760.01     31.46 o 
   0   1   6     2909.98     3142.09     48.53 o 
   1   1   6     5965.10     7478.41    106.38 o 
   2   1   6     2565.23     2625.68     47.18 o 
   3   1   6     2047.93     1909.15     36.83 o 
   4   1   6      988.29      875.59     20.78 o 
   5   1   6      993.22     1354.68     45.15 o 
   6   1   6     1948.79     1855.17     38.75 o 
   7   1   6      154.13      137.86     10.74 o 
   8   1   6       42.85       43.90      7.36 o 
  10   1   6       35.14       55.78     14.17 o 
  11   1   6      165.62      119.94     25.85 o 
  12   1   6      118.60      113.80     26.62 o 
 -13   2   6        4.34        4.52     17.15 o 
 -12   2   6      413.60      434.24     31.66 o 
 -11   2   6      205.91      192.61     17.09 o 
 -10   2   6      352.48      359.65     19.89 o 
  -9   2   6     1846.29     1783.76     38.98 o 
  -8   2   6     1170.10     1144.40     27.32 o 
  -7   2   6     2004.08     1950.93     39.79 o 
  -6   2   6      703.84      755.22     17.78 o 
  -5   2   6     1424.19     1187.95     23.48 o 
  -4   2   6     4500.83     4238.63     65.46 o 
  -3   2   6      877.25      811.84     16.09 o 
  -2   2   6      316.56      767.92     30.03 o 
  -1   2   6       82.59       83.90      4.62 o 
   0   2   6      345.52      315.34      7.80 o 
   1   2   6     7801.76     7524.47    114.14 o 
   2   2   6     4587.37     5710.01     88.24 o 
   3   2   6       14.38       39.80      4.01 o 
   4   2   6     5386.02     5396.96     78.99 o 
   5   2   6     1261.36     1320.20     28.62 o 
   6   2   6      743.67      790.06     20.46 o 
   7   2   6     1440.55     1384.04     31.50 o 
   8   2   6     1275.02     1239.42     30.01 o 
   9   2   6     1389.08     1308.29     53.19 o 
  10   2   6        0.46        1.90     10.48 o 
  11   2   6        2.17       34.73     13.49 o 
  12   2   6       34.18       16.44     17.20 o 
  13   2   6       19.54       14.17     19.10 o 
 -13   3   6        4.45        1.53     17.65 o 
 -12   3   6        2.38        3.04     15.44 o 
 -11   3   6       45.99       53.03     14.21 o 
 -10   3   6        0.12        1.23     14.83 o 
  -9   3   6      162.85      161.50     11.49 o 
  -8   3   6      449.42      436.04     15.63 o 
  -7   3   6       94.69      101.17      7.69 o 
  -6   3   6     2482.63     2464.96     44.27 o 
  -5   3   6     4925.56     4980.00     88.23 o 
  -4   3   6      968.75      847.52     15.14 o 
  -3   3   6     2862.36     2650.99     33.50 o 
  -2   3   6     3989.71     3360.29     45.87 o 
  -1   3   6     3142.66     2853.36     39.26 o 
   0   3   6     2241.79     2251.57     33.45 o 
   1   3   6      415.76      393.16      8.41 o 
   2   3   6      352.80      304.28      8.60 o 
   3   3   6        1.65        2.55      2.49 o 
   4   3   6     2089.62     2052.25     35.78 o 
   5   3   6      589.30      633.27     13.87 o 
   6   3   6      186.75      212.80      8.28 o 
   7   3   6     2825.99     2934.79     59.10 o 
   8   3   6     3774.09     3914.41     73.16 o 
   9   3   6      734.22      711.32     29.48 o 
  10   3   6       18.89       11.41     10.84 o 
  11   3   6      562.98      626.17     37.22 o 
  12   3   6      709.06      659.13     53.47 o 
  13   3   6       33.86       50.32     18.15 o 
 -12   4   6      315.38      314.50     43.14 o 
 -11   4   6      320.59      332.28     43.20 o 
 -10   4   6      188.74      167.63     20.37 o 
  -9   4   6       97.86      140.50     17.29 o 
  -8   4   6        3.98       19.86      8.19 o 
  -7   4   6        0.12       27.20      6.32 o 
  -6   4   6      283.83      268.31     12.13 o 
  -5   4   6      190.81      478.28     43.96 o 
  -4   4   6        1.68        4.42      2.89 o 
  -3   4   6     1395.69     1272.26     18.50 o 
  -2   4   6     5018.87     5270.87     66.43 o 
  -1   4   6     7054.20     7108.02     92.11 o 
   0   4   6     5362.98     5262.67     69.33 o 
   1   4   6     1954.64     1606.89     23.90 o 
   2   4   6     1267.95     1186.17     24.20 o 
   3   4   6     1983.66     2172.49     37.37 o 
   4   4   6     1744.90     2080.20     36.47 o 
   5   4   6      362.23      377.86     12.14 o 
   6   4   6        0.18        1.53      3.14 o 
   7   4   6      497.36      525.83     14.74 o 
   8   4   6       46.69      167.79     23.87 o 
   9   4   6      193.10      197.93     21.40 o 
  10   4   6     4100.57     3950.66    187.40 o 
  11   4   6      991.42      896.05     44.58 o 
  12   4   6        9.63       19.91     12.29 o 
  13   4   6      377.32      390.61     62.82 o 
  14   4   6      344.20      290.57     33.21 o 
 -11   5   6      164.37      145.88     30.51 o 
 -10   5   6      188.87      165.10     22.86 o 
  -9   5   6      604.53      572.93     28.19 o 
  -8   5   6      275.11      403.58     18.74 o 
  -7   5   6     1319.07     1444.92     46.50 o 
  -6   5   6      305.65      304.96     14.43 o 
  -5   5   6       28.93       37.24      5.54 o 
  -4   5   6      225.55      373.04     29.84 o 
  -3   5   6      208.79      595.35     41.22 o 
  -2   5   6       21.26       74.22      4.31 o 
  -1   5   6      798.58      888.28     15.24 o 
   0   5   6      563.49      685.54     28.07 o 
   1   5   6     2543.88     2698.49     36.01 o 
   2   5   6     8111.03     8122.06    107.01 o 
   3   5   6     3336.95     3302.97     54.18 o 
   4   5   6     5413.26     5194.47     82.33 o 
   5   5   6      537.10      704.99     16.68 o 
   6   5   6      952.55     1069.39     22.58 o 
   7   5   6     2043.81     2058.76     38.10 o 
   8   5   6      161.34      174.87     16.55 o 
   9   5   6       19.64       38.57      8.95 o 
  10   5   6      149.16      137.42     18.52 o 
  11   5   6       11.82       14.96     11.12 o 
  12   5   6       78.08       54.01     15.49 o 
  13   5   6      862.19      744.24     61.47 o 
  14   5   6      511.28      480.49     57.98 o 
 -11   6   6      442.10      593.88     39.74 o 
 -10   6   6      511.03      541.02     35.59 o 
  -9   6   6      296.98      276.25     29.08 o 
  -8   6   6      415.38      395.60     26.34 o 
  -7   6   6     1035.94     1343.98     38.07 o 
  -6   6   6     1373.64     1447.58     41.05 o 
  -5   6   6       74.21      105.44     10.82 o 
  -4   6   6      689.50      724.32     17.00 o 
  -3   6   6     1528.25     2142.71     85.46 o 
  -2   6   6       27.59        4.30      7.24 o 
  -1   6   6        7.89        8.92      2.50 o 
   0   6   6       65.18      103.52      4.79 o 
   1   6   6     1215.83     1556.39     53.93 o 
   3   6   6        5.39        7.42      2.86 o 
   4   6   6     2207.26     2268.19     34.65 o 
   5   6   6      357.65      405.49     11.88 o 
   6   6   6     4597.43     5736.02    136.94 o 
   7   6   6     5179.89     5320.53    108.84 o 
   8   6   6       89.33       91.61      9.53 o 
   9   6   6      901.97      875.46     27.46 o 
  10   6   6     1282.18     1417.75     44.31 o 
  11   6   6      119.80      120.30     27.28 o 
  12   6   6        9.54       19.58     18.38 o 
  13   6   6        1.19        4.20     17.42 o 
  14   6   6        2.02       60.38     24.39 o 
 -10   7   6        2.93        6.08     18.98 o 
  -9   7   6        0.86      -11.61      9.45 o 
  -8   7   6      875.07      924.03     37.77 o 
  -7   7   6      377.37      410.85     34.03 o 
  -6   7   6      949.34      890.45     30.66 o 
  -5   7   6     3751.52     3685.50     84.70 o 
  -4   7   6      673.75      714.53     19.00 o 
  -3   7   6       53.37      103.34      8.69 o 
  -2   7   6      182.51      276.66     17.74 o 
  -1   7   6     1645.39     1932.82     59.15 o 
   0   7   6     1846.38     1907.61     29.59 o 
   1   7   6      430.69      472.39      9.51 o 
   2   7   6       12.64       20.31      3.26 o 
   3   7   6       19.91       47.33     11.80 o 
   4   7   6       64.17       88.90      6.58 o 
   5   7   6     2434.26     2344.86     39.24 o 
   6   7   6        1.70        2.82      5.85 o 
   7   7   6       81.97      114.72      9.92 o 
   8   7   6     1809.70     1804.39     44.47 o 
   9   7   6      577.87      633.28     25.81 o 
  10   7   6     1611.40     1640.41     49.84 o 
  11   7   6      765.81      777.04     37.17 o 
  12   7   6      439.76      452.78     43.34 o 
  13   7   6      705.91      732.35     57.02 o 
  14   7   6      124.28       90.11     27.91 o 
  -9   8   6        5.22       24.73     15.59 o 
  -8   8   6       25.92       11.41     13.11 o 
  -7   8   6      177.73      173.70     23.12 o 
  -6   8   6      134.28      138.59     17.10 o 
  -5   8   6      640.79      670.58     30.92 o 
  -4   8   6      462.34      486.08     17.36 o 
  -3   8   6     2146.11     2025.06     44.15 o 
  -2   8   6     3401.92     3415.16     66.91 o 
  -1   8   6     1285.00     1282.85     30.36 o 
   0   8   6       13.64       16.32      4.41 o 
   1   8   6     1115.20     1239.58     24.84 o 
   2   8   6     3004.60     3060.11     66.40 o 
   3   8   6      548.77      536.92     16.06 o 
   4   8   6      167.32      218.14     18.38 o 
   5   8   6       11.08       11.23      4.28 o 
   6   8   6      162.58      189.54     15.11 o 
   7   8   6        3.46        6.42      5.24 o 
   8   8   6     1499.74     1774.80     43.83 o 
   9   8   6       49.31       62.60     10.47 o 
  10   8   6       23.00        7.95      7.48 o 
  11   8   6     1505.00     1502.74     57.83 o 
  12   8   6      669.27      685.11     30.17 o 
  13   8   6      283.53      245.27     34.83 o 
  14   8   6      211.03      177.91     31.16 o 
  -8   9   6     1509.96     1724.35     72.39 o 
  -7   9   6      172.24      158.90     19.54 o 
  -6   9   6        0.46       -6.10      9.12 o 
  -5   9   6       38.82       24.37     10.70 o 
  -4   9   6        7.85       13.63      6.18 o 
  -3   9   6      205.43      172.50     13.49 o 
  -2   9   6      836.35      755.11     32.12 o 
  -1   9   6       45.43       24.54      6.59 o 
   0   9   6        2.32        9.04      5.09 o 
   1   9   6     8265.52     7998.37    158.78 o 
   2   9   6     6215.71     6108.91    110.77 o 
   3   9   6       14.39       14.74      5.14 o 
   4   9   6      675.03      646.64     20.47 o 
   5   9   6      799.13      837.42     25.25 o 
   6   9   6      247.73      288.13     13.44 o 
   7   9   6      379.66      388.66     26.06 o 
   8   9   6       82.33       87.06     14.55 o 
   9   9   6       38.55       53.43      9.11 o 
  10   9   6        1.38        0.00      5.43 o 
  11   9   6      174.06      171.32     13.54 o 
  12   9   6       82.90       84.99     13.09 o 
  13   9   6       15.17        8.58     10.12 o 
  14   9   6      439.12      388.15     42.55 o 
  15   9   6      635.96      611.69     49.69 o 
  -7  10   6      151.25      228.81     23.59 o 
  -6  10   6      831.67      799.89     36.65 o 
  -5  10   6     1926.75     2009.53     64.98 o 
  -4  10   6      302.86      310.68     16.85 o 
  -3  10   6       85.17      152.76     11.49 o 
  -2  10   6      336.15      335.43     17.24 o 
  -1  10   6      152.44      152.12     12.47 o 
   0  10   6      962.69      821.31     25.75 o 
   1  10   6      403.92      741.29     43.83 o 
   2  10   6       21.85       30.21      6.51 o 
   3  10   6      506.45      479.52     20.19 o 
   4  10   6     4318.10     4188.36     88.08 o 
   5  10   6     5131.31     4943.15    101.74 o 
   6  10   6       66.81      115.01     14.42 o 
   7  10   6       55.50       48.33      8.42 o 
   8  10   6     1586.44     1545.60     45.16 o 
   9  10   6      679.23      694.17     26.70 o 
  10  10   6      178.74      194.14     17.82 o 
  11  10   6       51.80       56.22     10.59 o 
  12  10   6       50.71       65.20     11.64 o 
  13  10   6       47.77       56.96     13.01 o 
  14  10   6      155.39      192.73     18.54 o 
  -6  11   6      435.32      781.89     36.88 o 
  -5  11   6      441.88      383.51     26.23 o 
  -4  11   6      201.54      193.39     20.65 o 
  -3  11   6     1601.28     1477.01     36.95 o 
  -2  11   6     1594.93     1583.13     43.21 o 
  -1  11   6      445.80      450.15     19.47 o 
   0  11   6      529.49      488.81     19.60 o 
   1  11   6     1266.25     1237.50     35.70 o 
   2  11   6      111.44      146.11     11.31 o 
   3  11   6     1190.33     1127.57     30.97 o 
   4  11   6        7.80        3.87      9.41 o 
   5  11   6      316.26      283.37     13.52 o 
   6  11   6      885.62      880.09     25.45 o 
   7  11   6      438.38      675.74     38.39 o 
   8  11   6     2169.97     2165.00     57.79 o 
   9  11   6      462.58      452.21     19.97 o 
  10  11   6      910.46      844.27     29.37 o 
  11  11   6     1111.57     1240.86     39.28 o 
  12  11   6       90.15       99.30     11.88 o 
  13  11   6       87.02       87.08     11.68 o 
  14  11   6      120.54      132.06     13.91 o 
  -4  12   6      687.86      653.02     31.42 o 
  -3  12   6      481.10      453.83     18.99 o 
  -2  12   6      218.93      184.79     14.66 o 
  -1  12   6      670.89      777.79     26.56 o 
   0  12   6     1561.79     1305.49     36.41 o 
   1  12   6     1607.98     1580.27     40.97 o 
   2  12   6      397.55      358.47     15.63 o 
   3  12   6      722.08      919.06     34.23 o 
   4  12   6     1100.74     1046.50     36.70 o 
   5  12   6      152.36      147.68     14.56 o 
   6  12   6       90.13       64.64     10.82 o 
   7  12   6       71.72       62.13     15.87 o 
   8  12   6       26.60       62.56     14.78 o 
   9  12   6      281.39      258.48     24.40 o 
  10  12   6     1129.87     1209.68     52.02 o 
  11  12   6      936.59      956.07     97.29 o 
  12  12   6      379.10      417.01     64.97 o 
  13  12   6      602.62      629.17     38.59 o 
  14  12   6      173.23      163.30     24.49 o 
  -3  13   6      133.82      144.80     11.98 o 
  -2  13   6        1.02        1.94      6.00 o 
  -1  13   6      710.28      679.14     32.31 o 
   0  13   6      425.08      426.51     25.95 o 
   1  13   6      212.63      145.41     16.07 o 
   2  13   6      991.85      818.06     33.39 o 
   3  13   6     1131.81      975.64     36.95 o 
   4  13   6      885.19      861.41     33.91 o 
   5  13   6      974.57      955.08     35.66 o 
   6  13   6      655.17      612.47     33.42 o 
   7  13   6      721.01      643.52     38.03 o 
   8  13   6      214.50      237.28     43.17 o 
   9  13   6       31.30       38.04     12.18 o 
  10  13   6       68.75       43.61     13.59 o 
  11  13   6       15.55       20.91     12.57 o 
  12  13   6      428.68      463.25     45.23 o 
  13  13   6      259.92      271.69     29.41 o 
  -1  14   6       50.98       19.41     11.29 o 
   0  14   6       49.39       32.06     14.14 o 
   1  14   6       34.13       36.48     11.97 o 
   2  14   6       52.61       44.67     11.33 o 
   3  14   6      207.53      204.94     19.41 o 
   4  14   6      169.32      134.58     16.13 o 
   5  14   6     1433.13     1321.22     45.65 o 
   6  14   6     1152.53     1037.07     47.04 o 
   7  14   6      263.79      244.51     24.72 o 
   8  14   6     1004.14      970.50     45.61 o 
   9  14   6      844.56      820.07     41.99 o 
  10  14   6      325.77      301.13     29.08 o 
  11  14   6       57.11       67.06     16.87 o 
  12  14   6       46.53       42.67     16.18 o 
   2  15   6      212.75      196.80     20.27 o 
   3  15   6       10.68       -0.80      9.07 o 
   4  15   6       34.40       25.96     10.75 o 
   5  15   6       66.18       63.48     13.04 o 
   6  15   6        0.87        8.71     11.19 o 
   7  15   6      171.05      181.56     22.76 o 
   8  15   6     1763.71     1673.84     79.41 o 
   9  15   6      365.38      311.41     28.88 o 
  10  15   6       74.82       79.48     17.26 o 
  11  15   6      921.20     1027.17     50.46 o 
  -6 -10   7        1.14        4.92     19.56 o 
  -5 -10   7       13.76       10.26     19.98 o 
 -11  -9   7      113.51      102.29     21.99 o 
 -10  -9   7      516.49      454.21     46.83 o 
  -9  -9   7      560.04      581.65     51.85 o 
  -6  -9   7      102.28       80.40     26.32 o 
  -5  -9   7       31.92      136.29     29.06 o 
  -4  -9   7        8.86       25.19     18.31 o 
  -3  -9   7       12.26       14.05      7.75 o 
  -2  -9   7        6.92       13.16      8.68 o 
  -1  -9   7       25.09       21.75     10.10 o 
 -12  -8   7      124.98      150.11     22.53 o 
 -11  -8   7      121.67      121.71     14.48 o 
 -10  -8   7      314.62      331.23     16.99 o 
  -9  -8   7      335.44      343.41     25.38 o 
  -8  -8   7      673.81      835.70     39.99 o 
  -7  -8   7     1355.78     1450.83     74.94 o 
  -6  -8   7      285.60      301.87     28.06 o 
  -5  -8   7        1.58        2.77      9.64 o 
  -4  -8   7      598.60      713.07     36.18 o 
  -3  -8   7      739.07      828.52     32.55 o 
  -2  -8   7        4.14       10.11      7.39 o 
  -1  -8   7       30.08       32.69      9.79 o 
   0  -8   7        2.62       41.42     11.39 o 
   1  -8   7       10.86       29.25     18.21 o 
 -13  -7   7      470.52      539.19     31.59 o 
 -12  -7   7       52.90       47.84     11.91 o 
 -11  -7   7       87.30      165.71     16.72 o 
 -10  -7   7        0.93       -1.09      7.17 o 
  -9  -7   7      125.95      145.94     16.56 o 
  -8  -7   7      437.40      414.43     28.38 o 
  -7  -7   7      836.81      935.62     42.54 o 
  -6  -7   7      534.14      577.26     25.12 o 
  -5  -7   7      524.01      541.84     29.82 o 
  -4  -7   7      272.59      296.99     25.06 o 
  -3  -7   7      955.64      889.23     27.31 o 
  -2  -7   7      327.23      322.78     16.19 o 
  -1  -7   7      459.49      414.94     30.40 o 
   0  -7   7     1296.45     1286.67     39.45 o 
   1  -7   7        1.08        7.71      7.20 o 
   2  -7   7       30.70       44.13      8.73 o 
   3  -7   7       10.90        2.20      7.63 o 
 -13  -6   7      605.81      603.26     32.50 o 
 -12  -6   7      369.20      377.18     56.04 o 
 -11  -6   7      319.44      295.39     40.78 o 
 -10  -6   7      932.30      975.41     37.24 o 
  -9  -6   7      100.25       95.26      9.44 o 
  -8  -6   7       75.00       68.52     18.35 o 
  -7  -6   7      251.15      253.30     18.45 o 
  -6  -6   7      198.68      210.81     26.93 o 
  -5  -6   7     1174.23     1162.79     37.21 o 
  -4  -6   7      349.18      374.79     23.67 o 
  -3  -6   7      228.43      262.99     18.44 o 
  -2  -6   7      749.65      788.05     24.99 o 
  -1  -6   7      559.42      620.21     28.14 o 
   0  -6   7     1428.78     1283.64     38.23 o 
   1  -6   7      748.50      658.45     20.36 o 
   2  -6   7       93.46       80.46      9.09 o 
   3  -6   7      415.59      401.84     18.53 o 
   4  -6   7      190.69      157.85     13.48 o 
   5  -6   7        8.71        6.77      9.38 o 
 -14  -5   7        0.41       13.80     11.29 o 
 -13  -5   7      165.06      142.94     18.54 o 
 -12  -5   7     1265.89     1132.25     45.56 o 
 -11  -5   7      254.83      277.79     19.92 o 
 -10  -5   7      695.52      684.12     64.99 o 
  -9  -5   7     2519.20     2521.83     62.55 o 
  -8  -5   7      488.43      419.60     16.56 o 
  -7  -5   7      195.27      183.60     18.31 o 
  -6  -5   7      161.90      159.17     13.98 o 
  -5  -5   7      559.22      610.57     24.13 o 
  -4  -5   7      432.80      456.69     16.95 o 
  -3  -5   7      102.47      117.76     11.56 o 
  -2  -5   7      199.16      215.16     10.21 o 
  -1  -5   7      322.66      359.64     13.71 o 
   0  -5   7      696.35      736.37     27.25 o 
   1  -5   7     1589.47     1571.26     36.90 o 
   2  -5   7      774.10      776.99     23.38 o 
   3  -5   7      185.53      186.78     12.98 o 
   4  -5   7      285.59      262.68     16.27 o 
   5  -5   7      418.10      353.26     22.69 o 
   6  -5   7      549.54      525.81     27.05 o 
 -14  -4   7        2.29        1.97     10.50 o 
 -13  -4   7       41.23       48.54     12.65 o 
 -12  -4   7       60.43      508.74     35.90 o 
 -11  -4   7       39.93       34.08     15.88 o 
 -10  -4   7      190.92      181.19     48.57 o 
  -9  -4   7     1977.89     2039.41     52.90 o 
  -8  -4   7      969.76     1243.23     49.30 o 
  -7  -4   7      141.14      141.46      9.28 o 
  -6  -4   7     3536.17     3349.53     81.72 o 
  -5  -4   7     3423.15     3274.14     79.88 o 
  -4  -4   7       41.42       27.60      5.92 o 
  -3  -4   7      671.87      687.12     20.89 o 
  -2  -4   7     1387.25     1342.46     30.72 o 
  -1  -4   7       33.62       37.68      6.13 o 
   0  -4   7       35.57       65.52      5.42 o 
   1  -4   7      131.76      150.13      8.66 o 
   2  -4   7      379.43      386.41     15.06 o 
   3  -4   7      371.12      382.57     16.32 o 
   4  -4   7     1014.93     1060.31     34.91 o 
   5  -4   7      222.51      280.14     19.40 o 
   6  -4   7      154.99      176.07     17.08 o 
   7  -4   7      768.18      773.54     33.31 o 
 -14  -3   7       62.57       38.94     15.44 o 
 -13  -3   7      388.18      404.55     28.57 o 
 -12  -3   7      595.14      519.21     34.08 o 
 -11  -3   7        4.03       43.22     10.12 o 
 -10  -3   7      245.71      208.46     18.26 o 
  -9  -3   7        0.05       -1.52      6.23 o 
  -8  -3   7       31.09       33.84      6.42 o 
  -7  -3   7      559.05      828.01     25.36 o 
  -6  -3   7     1096.83     1092.98     29.92 o 
  -5  -3   7     1117.65     1049.28     22.88 o 
  -4  -3   7     1229.18     1175.26     21.35 o 
  -3  -3   7     3345.40     3919.06     60.46 o 
  -2  -3   7     3337.89     3328.62     58.46 o 
  -1  -3   7      634.81      666.05     13.58 o 
   0  -3   7      544.49      579.06     14.87 o 
   1  -3   7      448.48      534.39     14.76 o 
   2  -3   7      381.77      481.60     32.83 o 
   3  -3   7        1.72        1.29      4.38 o 
   4  -3   7       32.04       25.53      8.81 o 
   5  -3   7       21.23       38.98      8.98 o 
   6  -3   7      204.99      229.64     18.10 o 
   7  -3   7      264.33      270.65     20.88 o 
   8  -3   7      528.62      520.95     28.72 o 
 -14  -2   7      681.52      750.94     51.03 o 
 -13  -2   7      443.05      403.25     41.49 o 
 -12  -2   7      781.35      725.70     35.49 o 
 -11  -2   7        1.39       25.64      9.69 o 
 -10  -2   7      723.94      922.86     48.18 o 
  -9  -2   7     3029.52     2794.14     84.01 o 
  -8  -2   7        0.73        1.44      4.79 o 
  -7  -2   7       99.77       82.36     11.40 o 
  -6  -2   7       14.50       66.90      6.34 o 
  -5  -2   7       10.23       13.32      3.22 o 
  -4  -2   7     1600.97     1470.00     26.07 o 
  -3  -2   7     1207.04     1167.16     21.51 o 
  -2  -2   7      123.90      167.73      6.43 o 
  -1  -2   7     2120.66     2149.77     35.89 o 
   0  -2   7     4284.10     4272.41     66.42 o 
   1  -2   7     2060.29     2067.95     39.02 o 
   2  -2   7      457.72      690.62     17.71 o 
   3  -2   7     1227.10     1389.50     33.16 o 
   4  -2   7      904.78      849.01     24.28 o 
   5  -2   7       55.19       43.64      5.86 o 
   6  -2   7       13.87       29.00      5.97 o 
   7  -2   7       15.38       82.89      9.60 o 
   8  -2   7       20.08       13.53      7.25 o 
   9  -2   7      223.66      224.53     21.59 o 
 -14  -1   7      355.56      370.16     31.34 o 
 -13  -1   7      218.66      200.11     22.92 o 
 -12  -1   7      339.64      377.38     27.02 o 
 -11  -1   7     1507.75     1487.25     55.07 o 
 -10  -1   7      945.83      938.00     44.85 o 
  -9  -1   7       55.23       71.98     11.29 o 
  -8  -1   7      774.85      709.26     30.88 o 
  -7  -1   7     3526.75     3471.87     68.64 o 
  -6  -1   7     1514.79     1519.13     33.72 o 
  -5  -1   7      164.38      340.08     17.60 o 
  -4  -1   7        4.17        7.82      2.76 o 
  -3  -1   7      278.29      274.82      9.42 o 
  -2  -1   7       62.39       78.99      4.75 o 
  -1  -1   7     3952.79     4388.91     83.64 o 
   0  -1   7      175.42      165.68      8.38 o 
   1  -1   7       54.85       21.40      9.45 o 
   2  -1   7     2098.32     2103.44     44.50 o 
   3  -1   7     3127.85     3131.26     62.41 o 
   4  -1   7     2252.98     2251.84     43.38 o 
   5  -1   7      192.26      211.58     10.67 o 
   6  -1   7      989.48      994.74     24.76 o 
   7  -1   7      906.88      895.25     24.01 o 
   8  -1   7       49.13       59.67      8.97 o 
   9  -1   7       46.49       34.09     12.77 o 
  10  -1   7       11.68       19.86     12.51 o 
 -14   0   7       12.85        0.76      9.43 o 
 -13   0   7       93.85       86.54     12.20 o 
 -12   0   7       48.94       69.99     10.77 o 
 -11   0   7      321.08      321.33     17.95 o 
 -10   0   7      343.53      331.73     16.80 o 
  -9   0   7      205.58      214.40     11.39 o 
  -8   0   7     1265.89     1165.08     25.96 o 
  -7   0   7     2675.12     2428.59     51.11 o 
  -6   0   7     2730.35     2703.98     54.82 o 
  -2   0   7        2.10        8.15      2.46 o 
  -1   0   7     1172.91     1094.26     25.13 o 
   0   0   7     2649.78     1667.60     65.48 o 
   1   0   7      717.57      696.83     20.21 o 
   2   0   7     1076.39     1001.35     21.54 o 
   3   0   7      165.47      130.05      7.56 o 
   4   0   7      908.15      876.13     20.93 o 
   5   0   7     1974.61     1970.94     39.47 o 
   6   0   7     1121.07     1086.22     29.57 o 
   7   0   7      814.63      810.87     25.28 o 
   8   0   7      710.93      713.23     24.29 o 
   9   0   7      395.95      395.11     59.94 o 
  10   0   7      476.53      549.83     34.90 o 
  11   0   7      183.11      208.42     31.69 o 
 -13   1   7       34.81       31.14     13.17 o 
 -12   1   7      186.90      369.07     52.41 o 
 -11   1   7       57.89       83.26     11.14 o 
 -10   1   7       27.01       19.90      7.53 o 
  -9   1   7        1.80        3.94      4.65 o 
  -8   1   7       76.73      121.19      8.46 o 
  -7   1   7       21.58       61.95      6.85 o 
  -6   1   7     1360.11     1265.64     26.52 o 
  -5   1   7     4350.67     4240.58     65.69 o 
  -4   1   7     2111.66     1899.69     29.75 o 
  -3   1   7     1546.00     1655.79     27.90 o 
  -2   1   7     3915.62     3836.36     64.57 o 
  -1   1   7     3228.67     2945.59     50.46 o 
   0   1   7     1165.30     1197.25     21.26 o 
   1   1   7      790.21      936.22     18.49 o 
   2   1   7     2107.73     2186.72     47.96 o 
   3   1   7      374.86      442.64     14.61 o 
   4   1   7       60.48       56.18      7.44 o 
   5   1   7       87.41      199.33     24.24 o 
   6   1   7      331.50      323.00     14.33 o 
   7   1   7      505.29      490.86     18.40 o 
   8   1   7      950.56      849.43     26.62 o 
   9   1   7      477.35      620.05     34.02 o 
  10   1   7      440.20      437.99     47.76 o 
  11   1   7      854.82      886.27     61.88 o 
 -13   2   7      226.99      192.93     23.43 o 
 -12   2   7     1132.28     1124.43     49.18 o 
 -11   2   7      521.53      755.13     29.97 o 
 -10   2   7      546.73      591.82     21.76 o 
  -9   2   7      973.60      965.56     25.39 o 
  -8   2   7      148.91      138.88     10.44 o 
  -6   2   7      175.01      435.78     31.00 o 
  -5   2   7        0.81       -0.27      2.32 o 
  -4   2   7       55.01       42.01      4.93 o 
  -3   2   7     2327.05     2368.94     36.37 o 
  -2   2   7     4091.83     5048.76     85.34 o 
  -1   2   7      396.04      402.63     11.01 o 
   0   2   7       24.40       44.11      3.66 o 
   1   2   7    18004.92    17430.36    279.21 o 
   2   2   7     7648.11     8779.93    143.98 o 
   3   2   7        7.69        5.52      2.87 o 
   4   2   7     1234.30     1153.38     25.96 o 
   5   2   7      791.36      800.63     20.66 o 
   6   2   7      294.67      476.10     32.64 o 
   7   2   7       12.53       10.12      5.47 o 
   8   2   7        2.45        1.45      5.24 o 
   9   2   7       44.15       35.28     11.83 o 
  10   2   7      232.66      214.69     30.53 o 
  11   2   7      841.62      814.93     58.13 o 
  12   2   7      367.87      308.12     41.05 o 
 -12   3   7      506.74      442.71     41.74 o 
 -11   3   7      401.68      407.44     27.49 o 
 -10   3   7      542.31      557.68     21.88 o 
  -9   3   7     1050.55     1074.72     28.02 o 
  -8   3   7     1531.29     1467.48     33.84 o 
  -7   3   7      728.06      669.91     21.91 o 
  -6   3   7     1994.25     2128.67     42.83 o 
  -5   3   7     1758.46     1777.33     32.91 o 
  -4   3   7       73.50       81.01      5.45 o 
  -3   3   7      101.79       72.28      5.17 o 
  -2   3   7       92.23      121.81      8.85 o 
  -1   3   7      239.22      655.32     31.91 o 
   0   3   7     1741.04     1675.66     28.90 o 
   1   3   7      730.98      758.97     13.54 o 
   2   3   7      724.11      779.96     15.07 o 
   3   3   7     3217.36     3545.92     57.65 o 
   4   3   7     4938.89     4552.22     89.74 o 
   5   3   7     2005.80     1914.30     38.90 o 
   6   3   7      573.57      513.22     16.02 o 
   7   3   7      646.07      842.10     22.61 o 
   8   3   7     1641.48     1634.10     48.44 o 
   9   3   7      244.34      262.23     20.38 o 
  10   3   7       25.35        9.47     10.38 o 
  12   3   7        0.63       13.85     13.45 o 
  13   3   7      137.09      126.13     30.09 o 
 -12   4   7       48.33       20.46     20.20 o 
 -11   4   7      146.73      180.27     32.34 o 
 -10   4   7      437.67      476.37     24.36 o 
  -9   4   7      403.06      407.89     20.17 o 
  -8   4   7     1884.92     1905.48     41.87 o 
  -7   4   7     1215.39     1223.97     27.23 o 
  -6   4   7     1015.16      996.46     25.11 o 
  -5   4   7     2157.44     2179.99     44.05 o 
  -4   4   7      947.04     1338.66     33.27 o 
  -3   4   7     3015.82     2816.06     36.12 o 
  -2   4   7     2107.65     2150.99     30.13 o 
  -1   4   7      324.66      369.38      9.74 o 
   0   4   7      208.16      272.09      6.89 o 
   1   4   7        0.40       -1.74      1.97 o 
   2   4   7      144.27      140.49      6.42 o 
   3   4   7     2376.63     2343.77     40.32 o 
   4   4   7      855.15     1013.64     28.15 o 
   5   4   7      230.59      224.62      9.45 o 
   6   4   7     1578.05     1413.94     38.66 o 
   7   4   7     1606.65     1455.89     36.74 o 
   8   4   7      684.58      746.21     29.63 o 
   9   4   7      915.10      904.17     42.32 o 
  10   4   7     1888.25     1797.51    104.15 o 
  11   4   7      433.51      346.03     31.17 o 
  12   4   7        9.97       24.21     14.25 o 
  13   4   7       78.27       97.28     26.13 o 
 -11   5   7        2.32       -2.96     15.95 o 
 -10   5   7      250.86      256.06     37.39 o 
  -9   5   7      221.01      201.30     19.48 o 
  -8   5   7      165.05      230.71     17.37 o 
  -7   5   7      662.31      659.98     21.28 o 
  -6   5   7      348.72      325.65     15.08 o 
  -5   5   7      506.86      461.07     14.65 o 
  -4   5   7     6136.56     5829.51     95.82 o 
  -3   5   7     2315.75     2196.62     33.76 o 
  -2   5   7     1044.40      954.19     16.09 o 
  -1   5   7     4785.45     4577.71     61.83 o 
   0   5   7     1197.33     1129.08     17.85 o 
   1   5   7     1590.49     1661.37     25.40 o 
   2   5   7      577.32      582.90     11.21 o 
   3   5   7      624.31      539.64     13.56 o 
   4   5   7      763.82      702.84     16.50 o 
   5   5   7      696.66      830.68     22.74 o 
   6   5   7     1451.09     1448.67     28.77 o 
   7   5   7       64.11       47.79      6.32 o 
   8   5   7       79.63       68.35     10.36 o 
   9   5   7      861.38      875.40     94.34 o 
  10   5   7     1366.46     1261.43     54.02 o 
  11   5   7      700.04      665.24     38.13 o 
  12   5   7      323.81      369.25     33.13 o 
  13   5   7      468.37      447.68     38.55 o 
 -11   6   7     1473.67     1650.78    210.38 o 
 -10   6   7      817.81      802.34     44.36 o 
  -9   6   7        6.72       -4.02      9.12 o 
  -8   6   7        6.35       -6.02      6.88 o 
  -7   6   7      950.16     1080.77     33.22 o 
  -6   6   7      361.11      387.51     19.61 o 
  -5   6   7       33.11       39.95      7.29 o 
  -4   6   7      228.85      237.70     13.29 o 
  -3   6   7      667.40      683.63     21.07 o 
  -2   6   7     1407.11     1292.27     23.39 o 
  -1   6   7     3529.83     3310.45     46.37 o 
   0   6   7     4063.62     3767.96     49.47 o 
   1   6   7     3625.74     3526.78     58.62 o 
   2   6   7     1254.48     1229.46     20.71 o 
   3   6   7     4130.70     4052.67     56.70 o 
   4   6   7     1554.61     1519.66     29.12 o 
   5   6   7      152.29      190.08      9.38 o 
   6   6   7     2382.61     2655.52     64.33 o 
   7   6   7      440.15      427.02     15.34 o 
   8   6   7      354.54      384.66     16.81 o 
   9   6   7       80.61       72.42     13.90 o 
  10   6   7       75.19       99.13     17.26 o 
  11   6   7      273.33      270.71     26.73 o 
  12   6   7      678.40      638.03     54.69 o 
  13   6   7      194.45      163.90     36.06 o 
  14   6   7      297.48      266.77     44.78 o 
 -10   7   7      345.54      385.51     44.77 o 
  -9   7   7       94.78       93.03     15.34 o 
  -8   7   7     2145.72     2052.71     64.16 o 
  -7   7   7     1424.77     1439.26     41.24 o 
  -6   7   7      431.51      499.63     22.08 o 
  -5   7   7      724.45      798.54     47.39 o 
  -4   7   7      405.61      390.52     18.61 o 
  -3   7   7      504.78      497.56     16.74 o 
  -2   7   7        8.60       63.61     16.35 o 
  -1   7   7      100.95        6.29      7.62 o 
   0   7   7      937.09      903.54     15.54 o 
   1   7   7     1965.47     1920.52     27.67 o 
   2   7   7     1269.07     1206.79     37.04 o 
   3   7   7     1044.30     1119.19     38.99 o 
   4   7   7     3375.45     3196.51     50.48 o 
   5   7   7     5746.98     5568.91     84.66 o 
   6   7   7     1951.53     1952.95     41.25 o 
   7   7   7      425.87      409.07     25.98 o 
   8   7   7      428.90      461.59     24.49 o 
   9   7   7      380.27      380.69     18.04 o 
  10   7   7       57.53       67.35     21.06 o 
  11   7   7        0.29        0.65     15.10 o 
  12   7   7        6.63       10.13     17.79 o 
  13   7   7       48.46       39.85     22.76 o 
  14   7   7      197.92      171.44     36.02 o 
  -9   8   7      855.24     1160.35     52.82 o 
  -8   8   7      298.50      288.03     24.55 o 
  -7   8   7        5.23       -8.59      8.65 o 
  -6   8   7      531.57      473.96     24.89 o 
  -5   8   7     2226.35     2400.23     61.44 o 
  -4   8   7     3480.67     3447.62     80.58 o 
  -3   8   7     1853.20     1735.77     39.68 o 
  -2   8   7      226.05      209.39     13.62 o 
  -1   8   7      582.42      752.73     21.41 o 
   0   8   7      860.31      833.39     19.22 o 
   1   8   7      104.99       94.92      8.37 o 
   2   8   7       18.91       35.48      4.85 o 
   3   8   7       45.70       61.20      8.75 o 
   4   8   7      773.64      768.61     32.82 o 
   5   8   7     2974.93     3058.81     59.73 o 
   6   8   7      466.25      472.30     14.57 o 
   7   8   7     1615.78     1559.68     35.72 o 
   8   8   7     4009.16     4741.24    117.35 o 
   9   8   7      624.56      610.03     26.04 o 
  10   8   7      492.96      458.61     23.22 o 
  11   8   7      760.85      785.18     66.52 o 
  12   8   7      266.28      341.52     42.02 o 
  13   8   7       26.51       20.52     20.18 o 
  14   8   7        0.68      -10.60     17.63 o 
  -8   9   7       17.93       42.69     16.92 o 
  -7   9   7       13.55       21.32     13.46 o 
  -6   9   7      608.38      560.82     29.75 o 
  -5   9   7      254.58      243.87     21.88 o 
  -4   9   7      179.21      217.47     19.99 o 
  -3   9   7      724.58      782.21     28.39 o 
  -2   9   7     3246.55     3063.78     69.89 o 
  -1   9   7     2280.49     2192.36     59.89 o 
   0   9   7       89.69      134.79     20.75 o 
   1   9   7     2123.63     2137.52     50.75 o 
   2   9   7     1677.45     1526.83     32.99 o 
   3   9   7      773.81      739.04     23.30 o 
   4   9   7      717.02      766.85     23.92 o 
   5   9   7        0.08       43.29     12.12 o 
   6   9   7       21.08       20.44      7.82 o 
   7   9   7      761.02      790.99     28.82 o 
   8   9   7     1274.07     1374.50     42.71 o 
   9   9   7      731.73      882.09     28.02 o 
  10   9   7      351.29      388.90     19.21 o 
  11   9   7      659.43      740.76     31.10 o 
  12   9   7     1276.69     1287.14     92.32 o 
  13   9   7      401.76      356.80     42.16 o 
  14   9   7      518.16      506.15     47.03 o 
  -7  10   7       64.05       71.74     22.80 o 
  -6  10   7      141.51      152.46     22.10 o 
  -5  10   7       25.33       27.34     11.28 o 
  -4  10   7       77.59       78.81     13.77 o 
  -3  10   7      106.22      100.50     11.67 o 
  -2  10   7      411.58      435.68     20.07 o 
  -1  10   7      848.92      827.01     27.18 o 
   0  10   7      401.31      415.34     17.92 o 
   1  10   7     1083.77     1135.70     32.41 o 
   2  10   7     2356.14     2216.82     52.54 o 
   3  10   7     1354.52     1197.94     32.80 o 
   4  10   7     1485.09     1517.68     38.81 o 
   5  10   7      683.45      638.96     21.57 o 
   6  10   7      881.58      900.71     26.91 o 
   7  10   7      755.26      799.77     34.34 o 
   8  10   7       24.87       31.66      9.04 o 
   9  10   7       20.29       33.52      8.84 o 
  10  10   7      220.39      318.88     20.38 o 
  11  10   7      110.06      103.17     13.84 o 
  12  10   7      281.91      325.12     21.38 o 
  13  10   7      592.16      600.94     32.92 o 
  14  10   7      523.34      515.26     31.22 o 
  -6  11   7      364.88      413.86     28.79 o 
  -5  11   7      125.04      117.22     16.99 o 
  -4  11   7      139.90      125.62     17.18 o 
  -3  11   7      571.62      497.85     20.10 o 
  -2  11   7       20.01       28.35      7.85 o 
  -1  11   7      194.88      217.84     26.18 o 
   0  11   7      288.77      266.93     15.98 o 
   1  11   7       21.44       17.59      8.05 o 
   2  11   7      300.88      327.10     16.25 o 
   3  11   7     1004.99     1047.74     30.69 o 
   4  11   7      388.13      377.71     21.77 o 
   5  11   7     4484.55     4333.05     91.90 o 
   6  11   7     1797.73     1734.10     43.20 o 
   7  11   7       75.47       51.01      9.14 o 
   8  11   7      189.30      205.40     16.10 o 
   9  11   7      495.92      548.65     23.87 o 
  10  11   7     1172.80     1251.33     41.00 o 
  11  11   7      180.82      221.97     27.77 o 
  12  11   7       25.18       25.04     10.53 o 
  13  11   7       15.83       21.41     10.57 o 
  14  11   7        8.54       -9.21     14.70 o 
  -4  12   7     1192.24     1182.90     46.43 o 
  -3  12   7      419.05      347.91     24.46 o 
  -2  12   7       72.49       76.51     11.30 o 
  -1  12   7      521.45      664.02     25.05 o 
   0  12   7      642.82      615.47     23.44 o 
   1  12   7       26.33       15.63      6.81 o 
   2  12   7      172.41      190.00     13.95 o 
   3  12   7       23.94      130.57     16.28 o 
   4  12   7       30.30       41.28      7.57 o 
   5  12   7      245.01      264.35     14.62 o 
   6  12   7      206.14      194.34     12.53 o 
   7  12   7      787.48      837.50     29.09 o 
   8  12   7     1181.73     1189.00     37.34 o 
   9  12   7      975.95      970.08     32.75 o 
  10  12   7      782.12      825.13     30.71 o 
  11  12   7       36.89       41.70      9.15 o 
  12  12   7      296.56      328.57     21.46 o 
  13  12   7      639.73      713.98     61.68 o 
  14  12   7       58.70       78.71     20.07 o 
  -3  13   7       30.22       19.16     15.19 o 
  -2  13   7      378.38      368.85     20.57 o 
  -1  13   7     2047.38     2056.67     63.38 o 
   0  13   7      326.99      338.61     18.04 o 
   1  13   7      165.01      169.08     15.04 o 
   2  13   7      831.38      855.23     26.80 o 
   3  13   7      411.76      423.79     17.26 o 
   4  13   7       57.54      182.53     24.44 o 
   5  13   7       29.70       63.90     19.82 o 
   6  13   7        0.34       -4.75      8.97 o 
   7  13   7       72.39       65.51     22.65 o 
   8  13   7      548.45      540.30     33.30 o 
   9  13   7       37.23       71.20     23.84 o 
  10  13   7        3.99        9.12     11.89 o 
  11  13   7      892.23      829.07     43.30 o 
  12  13   7     1778.51     1860.02     74.21 o 
  13  13   7      230.11      210.96     26.35 o 
  -1  14   7       22.00        5.32     10.47 o 
   0  14   7      399.14      392.97     41.16 o 
   1  14   7     1034.13     1203.59     45.27 o 
   2  14   7      762.01      797.78     34.66 o 
   3  14   7      164.29      147.43     22.40 o 
   4  14   7      161.50      181.77     26.74 o 
   5  14   7     1359.97     1418.05     48.23 o 
   6  14   7      486.53      494.77     32.57 o 
   7  14   7       17.17       -0.26     10.30 o 
   8  14   7        1.55        2.06     10.10 o 
   9  14   7       16.67       25.25     14.63 o 
  10  14   7       38.40       43.89     14.52 o 
  11  14   7      458.38      433.25     35.93 o 
  12  14   7       32.41       37.74     16.93 o 
   2  15   7      277.07      252.35     22.97 o 
   3  15   7      242.56      235.52     22.67 o 
   4  15   7      466.58      522.39     30.02 o 
   5  15   7     1019.56     1019.78     40.61 o 
   6  15   7       29.04       31.42     13.68 o 
   7  15   7      230.85      215.78     24.52 o 
   8  15   7     1688.21     1714.33     68.77 o 
   9  15   7      205.54      284.58     28.50 o 
  10  15   7       12.53       20.27     16.31 o 
  11  15   7       39.15       73.71     17.74 o 
   6  16   7      221.77      193.54     30.82 o 
   7  16   7      575.77      603.49     39.27 o 
  -6  -9   8      163.99      219.91     39.72 o 
  -5  -9   8      315.02      327.47     47.03 o 
  -4  -9   8      506.03      535.14     26.39 o 
 -11  -8   8      450.93      502.03     26.81 o 
 -10  -8   8      451.61      448.81     20.91 o 
  -9  -8   8      276.41      301.09     28.99 o 
  -8  -8   8      284.66      343.80     39.21 o 
  -7  -8   8      388.66      447.83     44.58 o 
  -6  -8   8      168.27      155.74     21.19 o 
  -5  -8   8        0.01       -4.23     10.56 o 
  -4  -8   8       31.03       65.43      9.49 o 
  -3  -8   8      237.90      276.04     33.54 o 
  -2  -8   8      301.06      339.70     32.32 o 
  -1  -8   8      570.09      598.58     30.58 o 
 -12  -7   8      332.69      343.26     23.95 o 
 -11  -7   8      363.60      418.89     57.47 o 
 -10  -7   8      377.77      378.79     19.07 o 
  -9  -7   8      144.56      174.23     22.09 o 
  -8  -7   8      926.66      980.86     43.91 o 
  -7  -7   8     1298.73     1429.48     46.01 o 
  -6  -7   8      842.50      976.00     44.05 o 
  -5  -7   8      133.50      148.29     19.47 o 
  -4  -7   8       86.05       77.75     18.27 o 
  -3  -7   8      513.36      632.26     22.99 o 
  -2  -7   8        8.01       11.04      6.47 o 
  -1  -7   8        0.97        2.74      6.85 o 
   0  -7   8       78.45       59.92     10.77 o 
   1  -7   8      290.13      301.52     19.44 o 
   2  -7   8      121.44      140.17     18.43 o 
 -13  -6   8        1.53       15.98     11.49 o 
 -12  -6   8       32.19       36.24     11.96 o 
 -11  -6   8       75.25       75.76     13.03 o 
 -10  -6   8       31.12      146.71     17.47 o 
  -9  -6   8      254.57      292.55     15.93 o 
  -8  -6   8      131.79      127.30      9.88 o 
  -7  -6   8      280.63      292.90     20.63 o 
  -6  -6   8     1130.65     1272.17     41.33 o 
  -5  -6   8     2108.99     2239.99     75.41 o 
  -4  -6   8      558.43      598.00     31.93 o 
  -3  -6   8      522.63      486.11     16.45 o 
  -2  -6   8      408.63      477.07     26.29 o 
  -1  -6   8      141.09      189.14     14.02 o 
   0  -6   8      475.01      514.05     22.90 o 
   1  -6   8      105.72      131.32     27.61 o 
   2  -6   8       78.40      116.81     10.62 o 
   3  -6   8       30.23       37.70      8.15 o 
 -13  -5   8      541.85      533.54     31.94 o 
 -12  -5   8     1004.65      940.16     40.88 o 
 -11  -5   8      177.06      155.24     17.04 o 
 -10  -5   8       17.98       27.69      8.10 o 
  -9  -5   8       41.90      171.32     29.31 o 
  -8  -5   8       81.76       81.47      9.47 o 
  -7  -5   8        0.58       10.93      4.76 o 
  -6  -5   8      603.40      608.96     25.46 o 
  -5  -5   8      313.39      316.81     20.07 o 
  -4  -5   8      332.39      360.64     19.20 o 
  -3  -5   8     1298.11     1331.92     31.87 o 
  -2  -5   8      587.60      614.34     19.00 o 
  -1  -5   8      447.70      431.99     15.95 o 
   0  -5   8     1259.09     1290.52     38.55 o 
   1  -5   8     1244.64     1209.59     39.40 o 
   2  -5   8      210.61      206.19     13.08 o 
   3  -5   8       43.84       56.81      8.60 o 
   4  -5   8      190.19      249.32     15.96 o 
   5  -5   8      121.37      103.67     11.87 o 
 -13  -4   8      440.96      376.55     27.21 o 
 -12  -4   8      812.41      874.59     39.40 o 
 -11  -4   8      243.52      234.48     21.14 o 
 -10  -4   8      633.89      588.34     28.33 o 
  -9  -4   8     2146.15     2129.72     55.47 o 
  -8  -4   8      989.92     1081.84     32.48 o 
  -7  -4   8       17.67       11.16      5.05 o 
  -6  -4   8      312.33      268.46     12.86 o 
  -5  -4   8      285.13      300.34     11.99 o 
  -4  -4   8       58.40       99.68      7.55 o 
  -3  -4   8      125.65      136.74      7.71 o 
  -2  -4   8      788.71      662.39     19.35 o 
  -1  -4   8      264.16      231.05     11.84 o 
   0  -4   8      132.92      151.39      9.08 o 
   1  -4   8     1419.56     1351.22     33.57 o 
   2  -4   8     1024.02      958.75     26.87 o 
   3  -4   8      785.99      750.83     33.99 o 
   4  -4   8      965.04      980.80     34.62 o 
   5  -4   8       57.38       40.52      9.94 o 
   6  -4   8       29.22       28.16     10.38 o 
 -13  -3   8       49.12       46.25     13.52 o 
 -12  -3   8      197.28      225.71     21.97 o 
 -11  -3   8      178.80      173.55     18.16 o 
 -10  -3   8     1480.82     1408.59     70.69 o 
  -9  -3   8      539.66      574.91     22.64 o 
  -8  -3   8      496.25      434.30     18.39 o 
  -7  -3   8     1496.34     1461.25     39.60 o 
  -6  -3   8     1617.77     1536.55     40.10 o 
  -5  -3   8     2017.19     1964.90     42.08 o 
  -4  -3   8      140.19      165.33      9.07 o 
  -3  -3   8      282.72      392.85     12.25 o 
  -2  -3   8      155.00      147.67      8.01 o 
  -1  -3   8       25.89       69.36      7.04 o 
   0  -3   8        1.58        7.31      4.63 o 
   1  -3   8      521.26      494.52     14.73 o 
   2  -3   8      465.92      396.36     15.97 o 
   3  -3   8      792.57      664.17     19.19 o 
   4  -3   8      661.52      537.80     23.10 o 
   5  -3   8      503.66      462.01     22.62 o 
   6  -3   8      451.46      416.44     25.35 o 
   7  -3   8      365.69      323.28     32.28 o 
 -13  -2   8      161.21      172.58     21.28 o 
 -12  -2   8      163.04      194.86     20.92 o 
 -11  -2   8        7.62       35.47     17.46 o 
 -10  -2   8       39.21      288.74     80.60 o 
  -9  -2   8       75.06       79.25     10.01 o 
  -8  -2   8     1204.57     1005.69     31.22 o 
  -7  -2   8      806.43      921.56     28.57 o 
  -6  -2   8      279.16      437.13     13.84 o 
  -5  -2   8     1043.86      954.14     20.84 o 
  -4  -2   8     2916.07     2814.87     49.55 o 
  -3  -2   8     2352.59     2210.04     37.47 o 
  -2  -2   8     1484.30     1594.87     28.59 o 
  -1  -2   8      582.18      619.22     14.34 o 
   0  -2   8      390.46      417.44     12.66 o 
   1  -2   8      172.57      187.88     10.55 o 
   3  -2   8       12.45       26.04      6.65 o 
   4  -2   8       45.60       25.94      7.19 o 
   5  -2   8      561.90      503.26     19.28 o 
   6  -2   8      866.88      814.76     31.30 o 
   7  -2   8       53.56       56.05      7.52 o 
   8  -2   8      285.29      259.38     15.08 o 
 -13  -1   8      534.44      599.92     34.87 o 
 -12  -1   8      334.38      346.79     27.79 o 
 -11  -1   8      558.03      445.38     26.69 o 
 -10  -1   8      281.65      280.84     22.66 o 
  -9  -1   8        0.81       80.91     22.17 o 
  -8  -1   8      113.42       89.20      9.04 o 
  -7  -1   8      211.34      197.57     11.25 o 
  -6  -1   8      301.19      293.40     11.98 o 
  -5  -1   8      393.34      451.36     12.75 o 
  -4  -1   8      396.41      352.73     10.73 o 
  -3  -1   8      424.84      471.14     12.66 o 
  -2  -1   8     2541.91     2517.95     41.83 o 
  -1  -1   8     3751.91     4420.78     69.05 o 
   0  -1   8      979.82      943.72     19.38 o 
   1  -1   8     2040.28     1728.31     34.13 o 
   2  -1   8      812.58      758.74     19.19 o 
   3  -1   8      426.57      757.17     28.01 o 
   4  -1   8      296.67      335.18     21.82 o 
   5  -1   8       19.70        9.96      4.36 o 
   6  -1   8       96.19      109.49     10.83 o 
   7  -1   8       35.95       70.55     12.31 o 
   8  -1   8      117.55      124.17     11.93 o 
   9  -1   8      206.32      206.92     21.69 o 
 -13   0   8      162.91      181.50     45.09 o 
 -12   0   8      956.42     1026.68     45.46 o 
 -11   0   8      774.40      742.60     36.04 o 
 -10   0   8      917.24      969.65     48.44 o 
  -9   0   8      217.54      258.01     16.63 o 
  -8   0   8      669.76      698.66     21.85 o 
  -7   0   8      647.07      636.77     19.44 o 
  -6   0   8      250.35      242.53     11.41 o 
  -5   0   8      819.19      832.98     19.47 o 
  -4   0   8      129.39      237.98     15.07 o 
  -3   0   8      205.18      217.98     24.32 o 
   1   0   8     1767.88     1814.84     44.86 o 
   2   0   8     1270.20     1255.06     23.88 o 
   3   0   8      987.99      915.68     21.25 o 
   4   0   8     2906.63     2738.74     51.48 o 
   5   0   8     1589.28     1461.12     31.85 o 
   6   0   8      183.20      171.98     10.80 o 
   7   0   8       70.53       73.38      8.15 o 
   8   0   8      147.26      175.26     11.72 o 
   9   0   8       44.07       52.51     12.84 o 
  10   0   8        5.45       11.62     11.41 o 
 -13   1   8      137.54       97.13     13.83 o 
 -12   1   8      254.98      295.53     19.47 o 
 -11   1   8       85.85       67.21     11.29 o 
 -10   1   8      581.60      572.58     20.15 o 
  -9   1   8     1958.63     1926.58     40.69 o 
  -8   1   8      384.35      368.36     13.14 o 
  -7   1   8       42.05       78.24      6.05 o 
  -6   1   8     2423.80     2335.32     43.70 o 
  -5   1   8     4013.46     3756.70     55.11 o 
  -4   1   8       55.94       61.06      6.34 o 
  -3   1   8       48.44       97.79     22.69 o 
   0   1   8     1505.46     1428.56     52.13 o 
   1   1   8     1995.27     2349.29     36.39 o 
   2   1   8      121.81      169.36     10.43 o 
   3   1   8      134.83      152.39      8.31 o 
   4   1   8      981.15     1036.11     24.06 o 
   5   1   8     1041.03     1129.25     26.35 o 
   6   1   8     1294.25     1217.76     32.32 o 
   7   1   8     1146.25     1009.88     29.42 o 
   8   1   8     1301.87     1207.00     34.26 o 
   9   1   8      145.24      136.99     18.69 o 
  10   1   8       24.77       29.51     13.31 o 
  11   1   8      198.73      181.77     30.44 o 
 -13   2   8       67.47       75.90     16.62 o 
 -12   2   8      358.13      353.62     28.58 o 
 -11   2   8        0.69       53.82     10.30 o 
 -10   2   8       16.82       23.50      7.20 o 
  -9   2   8      246.70      237.40     13.23 o 
  -8   2   8      299.71      299.02     13.71 o 
  -7   2   8      464.46      472.17     15.27 o 
  -6   2   8     2428.09     2363.76     41.90 o 
  -5   2   8      741.98      622.03     14.85 o 
  -4   2   8      853.14      830.74     18.76 o 
  -3   2   8     3174.82     3105.72     54.00 o 
  -2   2   8     4818.78     4687.13     72.00 o 
  -1   2   8      209.86      195.01      7.25 o 
   0   2   8      527.95      548.45     13.86 o 
   1   2   8     8322.75     8284.18    150.00 o 
   2   2   8      698.56      824.06     21.28 o 
   3   2   8      603.33      613.80     18.31 o 
   4   2   8      112.42      120.48      8.94 o 
   5   2   8      169.25      182.73     21.97 o 
   6   2   8      199.68      220.83     14.82 o 
   7   2   8     1177.57     1170.36     37.51 o 
   8   2   8      732.39      710.00     24.29 o 
   9   2   8       74.54       93.88     22.84 o 
  10   2   8      390.90      388.81     41.48 o 
  11   2   8     1074.50     1046.66     67.68 o 
 -12   3   8      763.72      741.15     39.89 o 
 -11   3   8      179.19      147.51     21.23 o 
 -10   3   8      222.54      261.17     16.57 o 
  -9   3   8      217.06      285.24     14.48 o 
  -8   3   8       25.28       21.21      5.84 o 
  -7   3   8       63.31       33.34      6.13 o 
  -5   3   8       23.16       49.49      5.02 o 
  -4   3   8     2316.70     2207.03     45.19 o 
  -3   3   8     4265.39     4239.09     72.11 o 
  -2   3   8      635.51      644.53     17.49 o 
  -1   3   8     2432.29     2292.93     38.76 o 
   0   3   8     2207.79     1983.30     37.13 o 
   1   3   8      899.02      871.56     16.82 o 
   2   3   8      241.82      277.67      8.89 o 
   3   3   8      454.12      580.69     17.91 o 
   4   3   8     1827.60     1786.51     40.99 o 
   5   3   8      377.43      354.43     14.73 o 
   6   3   8        1.41        1.89      4.40 o 
   7   3   8      104.77      195.31     12.61 o 
   8   3   8       72.42       99.01     10.04 o 
   9   3   8      489.22      478.22     30.99 o 
  10   3   8      288.75      258.85     35.15 o 
  12   3   8      364.03      392.61     47.15 o 
 -12   4   8      167.32      121.47     28.56 o 
 -11   4   8      781.52      732.04     39.05 o 
 -10   4   8      806.70      728.00     30.69 o 
  -9   4   8      756.76      697.26     25.40 o 
  -8   4   8     1618.20     1549.31     36.24 o 
  -7   4   8      461.96      510.33     17.16 o 
  -6   4   8      410.25      425.64     17.53 o 
  -5   4   8       10.90       31.20     15.78 o 
  -3   4   8      332.19      274.14      8.58 o 
  -2   4   8       91.67      109.80      6.19 o 
  -1   4   8     2824.06     2956.75     51.58 o 
   0   4   8     1958.60     3234.45     63.46 o 
   1   4   8      396.55      362.73      8.95 o 
   2   4   8     2014.86     1853.93     32.73 o 
   3   4   8     5901.38     5685.67    100.11 o 
   4   4   8     1328.15     1666.26     38.86 o 
   5   4   8      317.60      326.61     14.22 o 
   6   4   8      544.46      527.77     18.85 o 
   7   4   8      491.32      467.99     18.53 o 
   8   4   8      150.52      171.29     16.00 o 
   9   4   8        4.78        6.16     15.76 o 
  10   4   8        4.77        6.93     10.94 o 
  11   4   8        2.52       -0.09     13.98 o 
  12   4   8      187.67      208.55     38.03 o 
 -11   5   8      352.69      283.14     39.95 o 
 -10   5   8       73.41       52.54     14.41 o 
  -9   5   8      246.76      203.99     18.62 o 
  -8   5   8     1268.16     1226.36     35.94 o 
  -7   5   8     2422.38     2536.51     52.38 o 
  -6   5   8      454.99      460.15     16.52 o 
  -5   5   8      544.24      511.64     16.90 o 
  -4   5   8     4761.93     4901.74     74.71 o 
  -3   5   8      688.04      811.65     16.23 o 
  -2   5   8        6.59       16.53      3.18 o 
  -1   5   8      100.57       98.46      5.36 o 
   0   5   8       91.96      132.34      6.56 o 
   1   5   8      125.53      224.52     15.59 o 
   2   5   8     1193.52     1234.21     20.68 o 
   3   5   8      875.17      833.33     18.66 o 
   4   5   8       98.40      121.04      7.37 o 
   5   5   8     3877.57     4429.07    103.14 o 
   6   5   8     4475.78     4364.35     88.88 o 
   7   5   8      340.86      339.45     16.24 o 
   8   5   8      203.36      247.27     18.76 o 
   9   5   8      705.43     1030.48     47.25 o 
  10   5   8      480.82      460.63     32.70 o 
  11   5   8       53.51       50.86     18.55 o 
  12   5   8       24.86       30.61     15.39 o 
  13   5   8       10.09       15.01     14.91 o 
 -10   6   8       24.89       38.27     19.84 o 
  -9   6   8      136.62      128.57     16.25 o 
  -8   6   8      231.33      248.44     17.99 o 
  -7   6   8      217.77      197.69     15.41 o 
  -6   6   8     1622.42     1549.21     47.18 o 
  -5   6   8      519.46      506.91     16.29 o 
  -4   6   8     1137.17     1170.29     26.59 o 
  -3   6   8     1690.26     1798.49     31.97 o 
  -2   6   8     1516.72     1769.35     26.71 o 
  -1   6   8     3687.75     3606.35     50.60 o 
   0   6   8     1130.74     1138.44     18.71 o 
   1   6   8      576.41      534.24     11.18 o 
   2   6   8      154.09      179.34      6.68 o 
   3   6   8       24.68       23.98      3.46 o 
   4   6   8      722.15      685.67     16.80 o 
   5   6   8     1021.46     1082.19     23.46 o 
   6   6   8        5.48        9.61      4.22 o 
   7   6   8      824.02      892.80     40.06 o 
   8   6   8     1582.17     1519.94     58.90 o 
   9   6   8      917.87      936.71     46.21 o 
  10   6   8      390.25      380.78     29.09 o 
  11   6   8      593.59      546.26     34.51 o 
  12   6   8      768.48      767.81     43.55 o 
  13   6   8       98.83      104.16     21.13 o 
 -10   7   8      225.79      229.99     36.76 o 
  -9   7   8       16.26       10.63     11.47 o 
  -8   7   8      344.67      320.79     20.89 o 
  -7   7   8        7.59        3.07      7.06 o 
  -6   7   8       55.15       66.13     10.83 o 
  -5   7   8      120.85      149.33     14.01 o 
  -4   7   8      401.65      386.23     18.85 o 
  -3   7   8      790.77      751.17     19.18 o 
  -2   7   8     1296.70     1321.44     23.45 o 
  -1   7   8     1228.75     1239.03     20.34 o 
   0   7   8     3183.75     3318.19     45.01 o 
   1   7   8     2925.56     2990.34     40.96 o 
   2   7   8     1263.82     1212.66     23.09 o 
   3   7   8      287.55      291.15      8.74 o 
   4   7   8      587.86      583.20     13.68 o 
   5   7   8     2008.80     1955.82     41.14 o 
   6   7   8      133.13      151.40     11.58 o 
   7   7   8     1131.24     1266.60     80.40 o 
   8   7   8       86.01       72.86     13.86 o 
   9   7   8        1.99       -3.41      8.38 o 
  10   7   8      896.16      911.48     69.00 o 
  11   7   8      649.35      737.64     41.83 o 
  12   7   8      351.79      370.52     48.08 o 
  13   7   8      296.98      283.01     44.51 o 
  -9   8   8     1459.41     1745.32     60.38 o 
  -8   8   8      277.31      243.94     22.90 o 
  -7   8   8       42.18       30.37     11.16 o 
  -6   8   8      354.74      284.30     20.02 o 
  -5   8   8      110.30      215.76     26.65 o 
  -4   8   8       41.54       67.30      9.91 o 
  -3   8   8       67.59       70.09      9.76 o 
  -2   8   8       37.00       22.88      8.39 o 
  -1   8   8       44.24       90.45      9.41 o 
   0   8   8     1447.75     1457.60     29.47 o 
   1   8   8     3496.16     3525.66     60.29 o 
   2   8   8     1320.50     1418.47     28.92 o 
   3   8   8      998.22      953.12     24.65 o 
   4   8   8     1804.70     1758.88     33.53 o 
   5   8   8     2338.30     2272.18     47.14 o 
   6   8   8      145.93      141.92      9.55 o 
   7   8   8      747.24      753.44     24.90 o 
   8   8   8     1434.32     1758.56     70.61 o 
   9   8   8        7.91       10.37     10.19 o 
  10   8   8       32.86        5.32     16.08 o 
  11   8   8       66.72       80.37     23.96 o 
  12   8   8       22.40       19.81     19.68 o 
  13   8   8      198.89      192.85     35.56 o 
  14   8   8      600.93      534.56     60.33 o 
  -8   9   8      298.63      458.16     38.86 o 
  -7   9   8      339.17      303.47     31.01 o 
  -6   9   8     1019.42     1040.38     42.81 o 
  -5   9   8      346.71      328.85     21.76 o 
  -4   9   8     1031.80     1031.37     34.41 o 
  -3   9   8      852.99      844.09     29.44 o 
  -2   9   8      176.54      195.47     13.02 o 
  -1   9   8        0.53        3.82      4.86 o 
   0   9   8       28.14       91.02     25.96 o 
   1   9   8      186.25      248.94     19.05 o 
   2   9   8      137.16      161.87      9.44 o 
   3   9   8     1770.79     1645.38     37.14 o 
   4   9   8      910.20     1083.08     27.27 o 
   5   9   8      265.88      308.99     13.80 o 
   6   9   8     1779.30     1653.73     41.73 o 
   7   9   8     2703.34     2740.21     72.58 o 
   8   9   8      901.66      886.36     34.34 o 
   9   9   8      568.80      668.08     24.68 o 
  10   9   8      329.59      340.58     23.66 o 
  11   9   8      231.05      202.52     32.76 o 
  12   9   8       72.18       36.32     21.33 o 
  13   9   8        2.66       13.82     19.38 o 
  14   9   8        9.27       23.40     22.33 o 
  -7  10   8      543.28      725.43     43.09 o 
  -6  10   8      148.60      165.04     19.68 o 
  -5  10   8      349.62      351.03     37.97 o 
  -4  10   8      794.05      719.68     33.84 o 
  -3  10   8      406.47      479.88     26.61 o 
  -2  10   8     1050.70     1077.36     33.48 o 
  -1  10   8     2359.36     2321.52     56.94 o 
   0  10   8     1313.35     1337.13     37.30 o 
   1  10   8      234.15      347.64     34.00 o 
   2  10   8      149.68      153.40     12.28 o 
   3  10   8       24.42       25.28      5.71 o 
   4  10   8       80.20       90.55     12.37 o 
   5  10   8      221.53      236.87     14.73 o 
   6  10   8       72.98      181.45     29.81 o 
   7  10   8      379.49      380.08     20.77 o 
   8  10   8      787.20      828.65     31.43 o 
   9  10   8     1973.92     1977.83     57.72 o 
  10  10   8     1423.89     1620.52     50.89 o 
  11  10   8       84.89       77.96     11.15 o 
  12  10   8      244.07      247.85     24.58 o 
  13  10   8      543.89      540.07     52.96 o 
  14  10   8      273.57      256.71     26.49 o 
  -6  11   8       76.94      104.59     17.56 o 
  -5  11   8      293.07      305.33     28.66 o 
  -4  11   8      608.19      563.96     31.55 o 
  -3  11   8      132.03      101.63     21.46 o 
  -2  11   8      355.94      390.02     20.03 o 
  -1  11   8     1540.79     1416.62     40.25 o 
   0  11   8     1686.20     1576.41     42.79 o 
   1  11   8       12.56        9.21      6.57 o 
   2  11   8     1061.23     1165.86     33.87 o 
   3  11   8     3391.15     3336.17     74.80 o 
   4  11   8      390.70      387.44     23.87 o 
   5  11   8       95.94       83.68      9.81 o 
   6  11   8       13.06       21.64      6.80 o 
   8  11   8       30.50       32.37      9.39 o 
   9  11   8      363.24      406.17     22.32 o 
  10  11   8      214.60      192.65     17.62 o 
  11  11   8      265.97      256.89     28.03 o 
  12  11   8      747.75      847.71     40.30 o 
  13  11   8      425.74      363.51     40.46 o 
  -4  12   8      382.38      393.32     27.64 o 
  -3  12   8      137.72      126.36     31.92 o 
  -2  12   8      279.35      285.07     23.52 o 
  -1  12   8      251.47      268.26     18.03 o 
   0  12   8      214.75      187.76     14.82 o 
   1  12   8     1007.48      921.08     29.87 o 
   2  12   8     1041.86      961.48     30.50 o 
   3  12   8      629.87      619.31     22.95 o 
   4  12   8      351.81      364.29     19.26 o 
   5  12   8      645.84      680.82     23.88 o 
   6  12   8     2139.60     2026.87     50.25 o 
   7  12   8     1396.05     1324.58     42.01 o 
   8  12   8       11.02        4.47      7.60 o 
   9  12   8       48.07       42.06      9.95 o 
  10  12   8      123.20      116.63     14.30 o 
  11  12   8      188.28      200.87     17.78 o 
  12  12   8       92.93       84.98     13.74 o 
  13  12   8        6.04        0.06     11.89 o 
  -3  13   8        2.86       -0.06     10.38 o 
  -2  13   8       32.43       16.22     11.19 o 
  -1  13   8      561.89      547.18     27.97 o 
   0  13   8       87.50       92.62     11.92 o 
   1  13   8        1.69        3.31      6.79 o 
   2  13   8      220.66      181.74     14.14 o 
   3  13   8      126.05      100.80     11.06 o 
   4  13   8      749.17      689.25     24.31 o 
   5  13   8     1109.53     1025.98     30.69 o 
   6  13   8      267.80      265.27     17.00 o 
   7  13   8      602.58      610.55     24.67 o 
   8  13   8      862.02      901.87     31.73 o 
   9  13   8      922.26      898.40     31.85 o 
  10  13   8      327.26      290.21     17.60 o 
  11  13   8      159.78      136.80     13.30 o 
  12  13   8      290.76      327.22     31.95 o 
  13  13   8        9.45        7.21     15.42 o 
  -1  14   8      217.16      187.30     15.62 o 
   0  14   8      335.27      279.21     17.31 o 
   1  14   8      199.45      282.56     21.36 o 
   2  14   8       75.79       50.68     10.04 o 
   3  14   8      112.42      119.13     10.55 o 
   4  14   8       15.81       19.15      9.82 o 
   5  14   8       39.11      128.69     23.47 o 
   6  14   8       51.31       38.06     13.64 o 
   7  14   8      469.42      414.86     62.21 o 
   8  14   8      888.17      795.98     58.09 o 
   9  14   8      205.49      234.10     26.08 o 
  10  14   8      174.28      193.81     24.24 o 
  11  14   8      581.98      658.10     39.47 o 
  12  14   8      606.28      595.77     40.77 o 
   1  15   8     1324.87     1316.66     49.97 o 
   2  15   8     1105.13     1047.49     42.44 o 
   3  15   8      285.47      240.29     22.21 o 
   4  15   8      118.06      103.42     24.06 o 
   5  15   8      140.29      102.10     15.49 o 
   6  15   8        0.66      -15.00     10.42 o 
   7  15   8       73.83       61.00     15.73 o 
   8  15   8       17.59       19.13     13.47 o 
   9  15   8       62.14       48.97     15.47 o 
  10  15   8      167.37      147.54     21.85 o 
   6  16   8      335.59      298.04     30.30 o 
   7  16   8      430.16      410.17     35.35 o 
  -8  -8   9       60.19       47.55     20.62 o 
  -7  -8   9       32.78       28.69     19.26 o 
  -6  -8   9      179.70      206.36     43.83 o 
  -5  -8   9      273.72      281.92     28.69 o 
  -4  -8   9      616.82      582.03     27.46 o 
 -10  -7   9      188.08      186.42     21.62 o 
  -9  -7   9      118.75      144.34     12.48 o 
  -8  -7   9      185.38      135.45     19.81 o 
  -7  -7   9        8.81       13.48     16.17 o 
  -6  -7   9       59.65       43.33     14.54 o 
  -5  -7   9        1.90       11.78     11.75 o 
  -4  -7   9       29.22       30.78     14.68 o 
  -3  -7   9      595.88      587.81     23.53 o 
  -2  -7   9      813.98      811.26     39.00 o 
  -1  -7   9      246.59      199.73     16.71 o 
   0  -7   9      445.97      399.42     22.77 o 
 -11  -6   9      300.60      268.00     37.72 o 
 -10  -6   9      968.54     1037.46     34.39 o 
  -9  -6   9      288.10      271.13     24.86 o 
  -8  -6   9      124.13      105.33     10.42 o 
  -7  -6   9      345.15      373.09     28.96 o 
  -6  -6   9      823.92      928.64     43.11 o 
  -5  -6   9      575.24      673.85     35.79 o 
  -4  -6   9        0.73        3.93      5.75 o 
  -3  -6   9       34.40       34.43      7.61 o 
  -2  -6   9        3.51       19.28      6.95 o 
  -1  -6   9        6.81       15.67      7.28 o 
   0  -6   9      874.53      896.49     32.32 o 
   1  -6   9      831.13      796.15     31.28 o 
   2  -6   9        2.66       18.15      9.16 o 
 -12  -5   9        0.02      -10.26      8.97 o 
 -11  -5   9       30.02       27.31     10.88 o 
 -10  -5   9      269.73      287.80     18.02 o 
  -9  -5   9      503.03      732.57     33.82 o 
  -8  -5   9      140.53      162.80     12.63 o 
  -7  -5   9      380.41      363.18     18.49 o 
  -6  -5   9     1649.70     1489.16     36.32 o 
  -5  -5   9      256.70      285.07     14.16 o 
  -4  -5   9      592.02      620.31     19.45 o 
  -3  -5   9     1352.72     1452.47     35.43 o 
  -2  -5   9      153.99      154.14     13.76 o 
  -1  -5   9       31.21       34.71      7.72 o 
   0  -5   9        0.21       33.10     13.30 o 
   1  -5   9       14.64       13.14      7.46 o 
   2  -5   9        7.83       12.14      6.21 o 
   3  -5   9      296.95      329.42     17.85 o 
 -13  -4   9      316.02      331.17     28.12 o 
 -12  -4   9      127.26      164.59     18.90 o 
 -11  -4   9       34.18       14.12      9.80 o 
 -10  -4   9        3.74        5.92      7.34 o 
  -9  -4   9        0.63        9.26      6.68 o 
  -8  -4   9      174.80      371.41     18.26 o 
  -7  -4   9       76.21       82.66     14.64 o 
  -6  -4   9      152.66      167.42     11.04 o 
  -5  -4   9      563.94      478.95     15.02 o 
  -4  -4   9      496.61      573.31     18.82 o 
  -3  -4   9     1963.03     1994.52     44.47 o 
  -2  -4   9      927.97      894.60     29.12 o 
  -1  -4   9      267.62      251.73     14.50 o 
   0  -4   9      671.70      702.66     22.35 o 
   1  -4   9      559.74      564.51     19.06 o 
   2  -4   9       87.23       74.91     10.28 o 
   3  -4   9        8.77        8.55      6.27 o 
   4  -4   9      122.74      106.56     11.35 o 
   5  -4   9        2.49        8.99      7.75 o 
 -13  -3   9      269.37      241.07     24.79 o 
 -12  -3   9       78.11       83.17     15.29 o 
 -11  -3   9      603.01      728.47     48.26 o 
 -10  -3   9     1460.75     1370.87     61.78 o 
  -9  -3   9       23.33       19.65      7.25 o 
  -8  -3   9      104.97       74.23      9.87 o 
  -7  -3   9      130.08      139.28     11.48 o 
  -6  -3   9        3.72        1.00      4.80 o 
  -5  -3   9      331.75      313.96     18.97 o 
  -4  -3   9       66.89       74.13      6.80 o 
  -3  -3   9       12.91       12.34      4.24 o 
  -2  -3   9     1201.80     1177.27     29.70 o 
  -1  -3   9      671.62      622.70     16.74 o 
   0  -3   9      680.20      644.39     17.50 o 
   1  -3   9      503.87      579.43     17.01 o 
   2  -3   9      808.18      787.95     21.37 o 
   3  -3   9     1520.27     1437.23     37.15 o 
   4  -3   9      271.36      238.45     18.81 o 
   5  -3   9       65.11       52.86     11.94 o 
   6  -3   9       69.93      100.50     13.89 o 
 -13  -2   9       46.59       48.42     22.67 o 
 -12  -2   9     1098.36     1064.88     46.30 o 
 -11  -2   9     1228.08     1132.86     46.26 o 
 -10  -2   9      128.96      205.96     19.67 o 
  -9  -2   9      396.32      337.07     19.00 o 
  -8  -2   9     1873.40     1767.04     48.14 o 
  -7  -2   9      884.74      917.59     29.33 o 
  -6  -2   9      159.64      131.75      8.59 o 
  -5  -2   9      284.21      240.01      9.61 o 
  -4  -2   9      356.72      329.09     11.83 o 
  -3  -2   9       18.01       11.69      4.41 o 
  -2  -2   9      442.47      451.66     12.20 o 
  -1  -2   9       55.83       49.18      5.38 o 
   0  -2   9       76.71       85.73     13.73 o 
   1  -2   9      437.71      436.89     14.11 o 
   2  -2   9      366.54      344.30     15.24 o 
   3  -2   9     1019.94     1018.24     25.38 o 
   4  -2   9      228.48      263.21     14.02 o 
   5  -2   9      857.03      819.89     30.97 o 
   6  -2   9     1280.98     1334.75     43.83 o 
   7  -2   9       63.22       55.00     11.94 o 
 -13  -1   9        5.58       13.94     12.40 o 
 -12  -1   9      174.64      205.33     22.73 o 
 -11  -1   9       50.14       28.89     11.12 o 
 -10  -1   9       17.33       31.04      9.83 o 
  -9  -1   9     1911.44     1788.29     60.88 o 
  -8  -1   9     3526.38     3389.43     69.55 o 
  -7  -1   9      783.61      790.99     22.49 o 
  -6  -1   9      813.93      846.12     20.54 o 
  -5  -1   9      855.19      838.72     19.91 o 
  -4  -1   9      465.37      416.61     12.51 o 
  -3  -1   9     1047.78     1017.15     22.33 o 
  -2  -1   9      870.92      801.04     17.69 o 
  -1  -1   9      638.47      699.45     16.23 o 
   0  -1   9       46.21       53.12      5.76 o 
   1  -1   9      265.58      208.74     10.67 o 
   2  -1   9       66.33       56.58      6.29 o 
   3  -1   9       22.59       60.69      6.68 o 
   4  -1   9      609.71      615.84     21.05 o 
   5  -1   9      246.74      247.46     15.33 o 
   6  -1   9      257.07      237.74     11.28 o 
   7  -1   9      630.34      670.26     22.55 o 
   8  -1   9      258.89      266.97     15.75 o 
 -13   0   9      459.84      596.05     35.40 o 
 -12   0   9      703.65      640.54     35.30 o 
 -11   0   9      515.81      506.88     29.50 o 
 -10   0   9        1.41       -0.18      8.59 o 
  -9   0   9      254.04      349.16     30.56 o 
  -8   0   9      420.20      487.61     17.87 o 
  -7   0   9       19.30       13.28      5.13 o 
  -6   0   9     2824.66     2689.90     50.03 o 
  -5   0   9     3022.59     2909.63     52.78 o 
  -4   0   9      983.34     1075.15     23.81 o 
  -3   0   9     1224.16     1211.53     25.51 o 
  -2   0   9     2856.92     2644.28     47.73 o 
  -1   0   9      893.16      876.05     20.17 o 
   0   0   9      874.62     1021.39     24.17 o 
   1   0   9      833.31      896.19     33.07 o 
   2   0   9      409.90      425.64     13.94 o 
   3   0   9      145.48      136.74      6.67 o 
   5   0   9       35.18       31.86      5.56 o 
   6   0   9        2.77       -2.04      4.66 o 
   7   0   9      344.11      323.98     15.24 o 
   8   0   9      253.52      339.81     18.28 o 
   9   0   9       58.32       52.04     13.36 o 
 -13   1   9      485.57      505.29     37.59 o 
 -12   1   9     1183.01     1194.91     51.07 o 
 -11   1   9      320.23      308.40     16.31 o 
 -10   1   9     1258.21     1197.49     31.31 o 
  -9   1   9     2192.30     2125.74     50.63 o 
  -8   1   9      471.20      462.84     18.00 o 
  -7   1   9      191.49      385.84     15.85 o 
  -6   1   9        2.14       -0.45      3.61 o 
  -5   1   9      346.66      313.55     14.90 o 
  -3   1   9      866.01     1051.58     23.15 o 
  -2   1   9     3224.41     3015.92     58.84 o 
  -1   1   9      511.73      441.70     14.29 o 
   0   1   9     5398.50     5264.84     97.26 o 
   1   1   9     6603.29     7414.07    104.32 o 
   2   1   9       18.36        7.45      4.51 o 
   3   1   9      585.52      576.61     16.21 o 
   4   1   9      684.58      707.19     19.05 o 
   5   1   9      640.75      847.55     28.94 o 
   6   1   9      258.18      266.15     13.21 o 
   7   1   9        8.35        3.08      6.13 o 
   8   1   9        4.54       15.24      6.33 o 
   9   1   9       31.56       36.93     10.14 o 
  10   1   9      100.23      136.58     24.08 o 
 -12   2   9       85.50       93.07     17.73 o 
 -11   2   9      155.38      223.40     40.67 o 
 -10   2   9      363.57      422.87     18.77 o 
  -9   2   9     1868.28     1823.64     40.10 o 
  -8   2   9     1168.93     1124.45     27.60 o 
  -7   2   9     1147.24     1241.46     26.18 o 
  -6   2   9     3230.73     2923.19     54.29 o 
  -5   2   9     1292.40     1184.70     23.60 o 
  -4   2   9        1.21        2.50      3.07 o 
  -3   2   9      216.68      214.66      8.91 o 
  -2   2   9      445.34      446.63     12.36 o 
  -1   2   9      127.87      133.32      7.74 o 
   0   2   9       90.00      115.53      7.68 o 
   1   2   9     2796.90     2651.65     47.99 o 
   2   2   9     3393.98     3643.34     63.76 o 
   3   2   9      971.62     1018.34     23.71 o 
   4   2   9     2012.56     1773.28     36.58 o 
   5   2   9     1192.81     1157.24     27.32 o 
   6   2   9      544.86      590.77     25.25 o 
   7   2   9      953.19      979.36     29.13 o 
   8   2   9      719.87      795.70     33.24 o 
   9   2   9       28.39       32.79     13.40 o 
  10   2   9        8.25       35.40     12.72 o 
  11   2   9        8.69        7.56     15.06 o 
 -12   3   9       23.75       14.67     12.24 o 
 -11   3   9       47.47       61.04     12.30 o 
 -10   3   9        6.72        4.69      6.63 o 
  -9   3   9      416.89      409.40     16.60 o 
  -8   3   9      662.28      668.62     20.47 o 
  -7   3   9      651.01      589.10     18.32 o 
  -6   3   9      670.97      677.23     17.44 o 
  -5   3   9      502.09      596.33     15.32 o 
  -4   3   9     4163.16     3924.56     68.07 o 
  -3   3   9     5516.73     5386.73     89.89 o 
  -2   3   9     2313.39     2238.22     41.31 o 
  -1   3   9      497.14      608.65     17.35 o 
   0   3   9      388.97      371.42     16.60 o 
   1   3   9      150.43      150.67     10.82 o 
   2   3   9      161.75      156.38     17.47 o 
   3   3   9        0.31        2.19      3.82 o 
   4   3   9      783.94      715.41     21.08 o 
   5   3   9     1629.29     1401.89     39.82 o 
   6   3   9      461.50      439.79     19.88 o 
   7   3   9     1214.17     1177.06     32.62 o 
   8   3   9     1451.87     1376.54     37.32 o 
   9   3   9     1105.14     1119.26     61.42 o 
  10   3   9      249.70      237.13     33.61 o 
  11   3   9       95.94      127.61     27.83 o 
 -11   4   9      192.26      186.68     18.74 o 
 -10   4   9      245.22      223.23     19.01 o 
  -9   4   9       39.83       77.43     11.08 o 
  -8   4   9        9.32        8.13      6.04 o 
  -7   4   9       14.13       12.65      5.66 o 
  -6   4   9        2.84       -2.81      4.42 o 
  -5   4   9     2669.15     2582.37     44.95 o 
  -4   4   9     1776.16     2070.76     37.05 o 
  -3   4   9      216.00      218.68     11.99 o 
  -2   4   9     3375.79     3210.07     52.87 o 
  -1   4   9     5616.85     5677.62     82.40 o 
   0   4   9     2600.14     2633.34     39.19 o 
   1   4   9     2591.85     2407.11     38.56 o 
   2   4   9     1151.42     1056.67     21.85 o 
   3   4   9     1130.34     1098.70     22.86 o 
   4   4   9       30.17       18.03      5.84 o 
   5   4   9        7.17        9.07      5.06 o 
   6   4   9       49.61       46.72      7.77 o 
   7   4   9      145.95      127.65     12.85 o 
   8   4   9      852.81      750.31     55.66 o 
   9   4   9     1568.23     1648.07     62.98 o 
  10   4   9      529.00      568.98     47.01 o 
  11   4   9      193.55      193.00     32.95 o 
  12   4   9      505.60      497.95     47.13 o 
 -11   5   9      480.21      486.13     34.33 o 
 -10   5   9      164.51      138.31     20.15 o 
  -9   5   9      202.01      194.26     20.06 o 
  -8   5   9      618.23      714.19     25.88 o 
  -7   5   9      560.85      616.25     20.31 o 
  -6   5   9        0.79       -1.21      5.47 o 
  -5   5   9       19.52        6.57      5.63 o 
  -4   5   9      278.83      451.21     24.54 o 
  -3   5   9       15.36        9.67      3.43 o 
  -2   5   9     2269.23     2076.62     32.84 o 
  -1   5   9     1382.63     1372.94     24.75 o 
   0   5   9       74.35       98.45      6.09 o 
   1   5   9     2909.80     2899.89     42.82 o 
   2   5   9     3220.75     3106.22     48.32 o 
   3   5   9     1220.65     1226.82     23.02 o 
   4   5   9     1390.90     1216.23     31.49 o 
   5   5   9     2978.33     3190.70     68.16 o 
   6   5   9     1086.28     1022.33     33.27 o 
   7   5   9        1.33       -3.24      6.19 o 
   8   5   9       74.90       86.19     12.59 o 
   9   5   9      184.67      218.56     23.61 o 
  10   5   9      145.95      139.05     20.16 o 
  11   5   9      835.41      764.57     43.42 o 
  12   5   9      188.08      230.32     30.13 o 
 -10   6   9       80.32       84.09     17.34 o 
  -9   6   9      877.99      922.33     37.22 o 
  -8   6   9      730.17      730.19     31.61 o 
  -7   6   9      614.77      705.20     27.18 o 
  -6   6   9     1258.35     1384.78     39.11 o 
  -5   6   9      453.64      455.95     16.81 o 
  -4   6   9      300.28      327.53     12.31 o 
  -3   6   9       18.09       83.91     20.87 o 
  -2   6   9      444.57      894.93     51.38 o 
  -1   6   9      272.57      256.51      9.01 o 
   0   6   9      374.45      310.06      9.42 o 
   1   6   9      258.06      322.94     19.13 o 
   2   6   9      437.83      495.21     16.33 o 
   3   6   9      220.65      244.91      9.50 o 
   4   6   9     3384.78     3371.63     64.01 o 
   5   6   9     2195.64     2125.37     48.95 o 
   6   6   9      392.67      497.16     19.04 o 
   7   6   9     1658.06     1617.52     49.19 o 
   8   6   9     1674.30     1519.88     60.10 o 
   9   6   9      376.06      346.69     29.84 o 
  10   6   9        6.77       53.92     14.44 o 
  11   6   9      139.38      125.78     21.07 o 
  12   6   9      144.13      109.15     20.71 o 
  13   6   9       20.26       -2.34     13.78 o 
  -9   7   9      220.88      204.21     25.68 o 
  -8   7   9       39.36       30.63      9.98 o 
  -7   7   9      403.25      424.53     22.46 o 
  -6   7   9     1485.19     1522.79     50.42 o 
  -5   7   9     1873.62     1858.87     50.33 o 
  -4   7   9      647.74      636.71     21.47 o 
  -3   7   9      537.43      499.24     15.51 o 
  -2   7   9     1823.43     1824.78     30.24 o 
  -1   7   9      298.94      433.09     12.42 o 
   0   7   9       22.46       30.87      4.91 o 
   1   7   9      959.44      853.47     15.84 o 
   2   7   9      122.47      169.48      8.54 o 
   3   7   9      270.94      408.00     14.77 o 
   4   7   9      768.18      838.06     17.10 o 
   5   7   9        5.93       -0.07      5.08 o 
   6   7   9        5.36       10.09     12.88 o 
   7   7   9     3535.72     3977.26    151.49 o 
   8   7   9      908.41      811.43     39.70 o 
   9   7   9      179.40      163.68     21.45 o 
  10   7   9     1156.82     1148.46     52.46 o 
  11   7   9      859.61      738.23     41.57 o 
  12   7   9      300.65      334.84     32.49 o 
  13   7   9       11.76        5.43     15.29 o 
  -9   8   9      253.98      287.99     25.95 o 
  -8   8   9        0.87        7.11     10.24 o 
  -7   8   9      224.68      183.56     16.50 o 
  -6   8   9      101.71       79.31     11.72 o 
  -5   8   9      563.85      507.13     22.99 o 
  -4   8   9     1336.99     1302.10     39.46 o 
  -3   8   9      592.95      618.36     24.99 o 
  -2   8   9      889.19      894.32     43.62 o 
  -1   8   9      516.29      511.57     17.11 o 
   0   8   9     1855.31     1754.74     31.99 o 
   1   8   9     3747.59     3565.55     56.87 o 
   2   8   9      388.77      413.64     12.58 o 
   3   8   9       20.21       30.90      6.99 o 
   4   8   9     1094.20     1023.17     22.91 o 
   5   8   9      100.57      129.29      9.24 o 
   6   8   9      619.82      623.19     18.09 o 
   7   8   9       26.83       46.36      9.95 o 
   8   8   9        7.36       11.77      9.84 o 
   9   8   9      114.40      117.86     18.28 o 
  10   8   9      359.91      379.57     32.41 o 
  11   8   9      901.61      929.01     67.42 o 
  12   8   9      345.22      327.46     46.05 o 
  13   8   9      364.89      300.06     46.10 o 
  -8   9   9      248.85      272.40     25.31 o 
  -7   9   9      197.71      229.40     23.41 o 
  -6   9   9      212.52      235.28     19.36 o 
  -5   9   9        9.41       11.99      8.42 o 
  -4   9   9        8.51       26.31      8.79 o 
  -3   9   9      402.62      380.71     21.25 o 
  -2   9   9      691.04      682.31     25.95 o 
  -1   9   9      806.40      814.48     28.15 o 
   0   9   9      585.06      615.60     20.00 o 
   1   9   9      394.89      396.95     13.45 o 
   2   9   9     2274.12     2120.96     40.54 o 
   3   9   9     2729.38     2661.54     48.79 o 
   4   9   9      744.80      757.21     22.40 o 
   5   9   9       92.57      102.76      9.56 o 
   6   9   9      618.75      646.55     30.91 o 
   7   9   9      906.92      903.93     25.75 o 
   8   9   9        6.88        7.49      7.09 o 
   9   9   9       33.63       43.23     18.79 o 
  10   9   9        1.90       13.60     16.56 o 
  11   9   9       31.75       43.46     21.12 o 
  12   9   9      247.74      232.20     38.63 o 
  13   9   9      238.55      269.75     42.24 o 
  -7  10   9      786.93     1117.09     56.37 o 
  -6  10   9      270.16      279.15     25.52 o 
  -5  10   9      417.86      413.97     30.25 o 
  -4  10   9      485.35      449.44     32.61 o 
  -3  10   9       60.29      167.32     18.00 o 
  -2  10   9      223.01      232.56     26.50 o 
  -1  10   9        3.00        1.61      8.23 o 
   0  10   9        1.60        3.73      6.33 o 
   1  10   9       15.06       33.62      7.75 o 
   2  10   9     2835.23     2794.92     64.91 o 
   3  10   9      738.47      721.83     21.17 o 
   4  10   9      561.91      528.80     30.25 o 
   5  10   9     1791.10     1666.28     43.37 o 
   6  10   9      324.67      499.62     40.93 o 
   7  10   9      407.43      425.12     22.69 o 
   8  10   9      447.40      446.26     23.69 o 
   9  10   9     1024.72     1041.23     37.79 o 
  10  10   9      436.99      454.97     29.98 o 
  11  10   9        1.62       -5.24     11.38 o 
  12  10   9        1.47      -10.52     12.68 o 
  13  10   9        0.01      -12.29     18.49 o 
  -6  11   9      235.17      378.48     29.68 o 
  -5  11   9      947.16      908.70     41.02 o 
  -4  11   9     1047.00      949.31     41.23 o 
  -3  11   9      404.43      364.09     27.09 o 
  -2  11   9      415.47      476.01     28.71 o 
  -1  11   9     1034.65     1015.42     40.33 o 
   0  11   9      474.34      449.48     21.20 o 
   1  11   9        0.19       -7.99      6.01 o 
   2  11   9       76.68      214.81     28.71 o 
   3  11   9       10.34        1.05      6.35 o 
   4  11   9      153.20      136.45     12.43 o 
   5  11   9      823.29      811.52     27.21 o 
   6  11   9      652.55      628.93     24.71 o 
   7  11   9      183.52      170.08     24.58 o 
   8  11   9      613.58      671.28     28.86 o 
   9  11   9     1077.79     1097.92     39.35 o 
  10  11   9      498.59      460.10     30.37 o 
  11  11   9      222.97      275.90     36.73 o 
  12  11   9      436.03      455.14     48.78 o 
  13  11   9      153.33      163.04     31.48 o 
  -4  12   9       59.01       49.79     15.59 o 
  -3  12   9      437.85      392.03     29.22 o 
  -2  12   9     1162.65     1041.81     54.08 o 
  -1  12   9      683.77      682.53     32.37 o 
   0  12   9      855.66      771.18     27.92 o 
   1  12   9     1045.52      985.93     32.07 o 
   2  12   9      660.88      663.12     24.92 o 
   3  12   9      237.76      249.42     18.19 o 
   4  12   9      133.70      173.70     18.82 o 
   5  12   9      131.83       82.45     14.30 o 
   6  12   9       54.52       46.78      8.85 o 
   7  12   9       82.26       77.39     11.74 o 
   8  12   9       69.43      105.91     13.11 o 
   9  12   9       43.74       17.25      9.43 o 
  10  12   9      375.99      418.29     25.20 o 
  11  12   9     1350.42     1491.25     49.89 o 
  12  12   9      346.90      351.39     38.99 o 
  13  12   9       76.91       77.90     23.15 o 
  -3  13   9      302.90      305.65     26.01 o 
  -2  13   9        0.56      -15.46      9.49 o 
  -1  13   9       84.62       77.05     14.65 o 
   0  13   9      684.81      726.42     27.74 o 
   1  13   9      563.39      554.87     23.39 o 
   2  13   9      980.69     1026.59     32.95 o 
   3  13   9      595.50      561.90     23.43 o 
   4  13   9     1022.67     1069.15     34.61 o 
   5  13   9      547.65      551.64     22.19 o 
   6  13   9      174.87      155.68     15.05 o 
   7  13   9      436.97      410.69     23.96 o 
   8  13   9      128.68      114.48     13.92 o 
   9  13   9        0.40      -10.29      7.89 o 
  10  13   9      167.55      187.77     17.58 o 
  11  13   9       80.55       74.56     13.49 o 
  12  13   9        1.71       -4.62     13.68 o 
  -1  14   9        4.67        1.70     10.84 o 
   0  14   9       63.74       66.75     16.57 o 
   1  14   9        5.08       19.66      9.04 o 
   2  14   9      126.25      121.94     12.80 o 
   3  14   9      359.70      378.10     20.11 o 
   4  14   9      524.54      509.57     21.75 o 
   5  14   9      753.71      777.36     27.04 o 
   6  14   9      541.85      537.55     34.58 o 
   7  14   9      914.79      835.20     31.11 o 
   8  14   9      449.20      454.88     22.21 o 
   9  14   9       79.51       71.03     13.50 o 
  10  14   9      319.91      325.02     29.04 o 
  11  14   9      279.55      265.06     30.75 o 
   1  15   9      205.99      197.95     15.05 o 
   2  15   9       23.20       11.55     11.01 o 
   3  15   9        0.15       -7.28      9.77 o 
   4  15   9        3.24       -0.99     10.14 o 
   5  15   9       36.93       44.47     12.78 o 
   6  15   9      653.32      659.77     40.42 o 
   7  15   9      404.37      427.90     35.14 o 
   8  15   9      365.85      410.71     35.49 o 
   9  15   9      611.05      554.74     38.47 o 
  10  15   9      552.66      541.69     71.63 o 
  -8  -7  10       91.08       84.29     11.66 o 
  -7  -7  10      478.26      521.97     26.82 o 
  -6  -7  10     1059.73     1120.29     35.25 o 
  -5  -7  10       72.41      114.40     15.92 o 
  -4  -7  10       12.06       18.67      8.12 o 
  -3  -7  10      991.79     1003.95     34.67 o 
 -10  -6  10      244.69      291.99     18.64 o 
  -9  -6  10       95.30       71.21     12.08 o 
  -8  -6  10        8.00        3.78      7.15 o 
  -7  -6  10       56.67       38.22      8.72 o 
  -6  -6  10       70.57       68.17      9.31 o 
  -5  -6  10       42.87       35.47      8.06 o 
  -4  -6  10      259.73      228.72     18.87 o 
  -3  -6  10      428.93      480.96     22.08 o 
  -2  -6  10      181.13      191.91     16.10 o 
  -1  -6  10      184.68      171.99     15.97 o 
   0  -6  10     1333.78     1305.38     43.00 o 
 -11  -5  10      295.56      294.36     24.52 o 
 -10  -5  10      885.38      843.72     31.26 o 
  -9  -5  10     1104.18     1082.81     35.42 o 
  -8  -5  10       45.53       57.78      9.46 o 
  -7  -5  10      184.89      178.58     13.62 o 
  -6  -5  10      553.04      566.37     24.58 o 
  -5  -5  10        0.84       -6.98      5.63 o 
  -4  -5  10       14.60       22.07      6.32 o 
  -3  -5  10        2.85       -0.84      5.43 o 
  -2  -5  10       20.21       22.63      7.86 o 
  -1  -5  10      194.18      173.95     15.17 o 
   0  -5  10      483.52      517.22     49.60 o 
   1  -5  10      362.84      323.95     22.01 o 
   2  -5  10      329.97      349.79     17.52 o 
 -12  -4  10       64.86      110.65     18.52 o 
 -11  -4  10      450.94      408.40     26.72 o 
 -10  -4  10      148.61      135.32     14.30 o 
  -9  -4  10      487.84      533.18     25.76 o 
  -8  -4  10     1239.81     1308.47     39.41 o 
  -7  -4  10      389.48      387.16     18.95 o 
  -6  -4  10      936.62      907.36     29.31 o 
  -5  -4  10      336.09      318.33     14.92 o 
  -4  -4  10      377.91      467.53     17.46 o 
  -3  -4  10      685.75      735.08     22.91 o 
  -2  -4  10       16.65       13.36      7.59 o 
  -1  -4  10       19.88       15.07      6.29 o 
   0  -4  10        0.01       13.80      6.17 o 
   1  -4  10      135.60      121.53     10.30 o 
   2  -4  10      511.59      402.02     18.15 o 
   3  -4  10      133.12       99.38     11.15 o 
   4  -4  10       15.02        5.67      8.27 o 
 -12  -3  10       10.03       17.22     23.29 o 
 -11  -3  10      141.45      246.71     25.31 o 
 -10  -3  10      122.40       91.52     12.20 o 
  -9  -3  10      144.04      159.59     14.20 o 
  -8  -3  10      515.87      508.83     21.65 o 
  -7  -3  10      263.89      442.12     41.07 o 
  -6  -3  10      348.85      348.93     17.44 o 
  -5  -3  10     1727.99     1753.46     40.63 o 
  -4  -3  10      943.04      935.25     25.69 o 
  -3  -3  10      509.27      577.26     35.18 o 
  -2  -3  10     1029.82     1093.71     29.47 o 
  -1  -3  10      749.06      736.88     23.05 o 
   0  -3  10      207.52      200.26     10.68 o 
   1  -3  10       17.18       40.88      6.04 o 
   2  -3  10      149.29      157.41     11.82 o 
   3  -3  10       26.77       23.57      7.35 o 
   4  -3  10      256.41      213.70     15.57 o 
   5  -3  10      273.03      241.61     19.66 o 
 -12  -2  10      437.47      416.69     29.36 o 
 -11  -2  10      457.29      464.49     29.47 o 
 -10  -2  10      101.67      178.55     20.18 o 
  -9  -2  10      185.24      166.14     17.70 o 
  -8  -2  10      371.90      325.89     34.32 o 
  -7  -2  10       94.07      109.69     19.33 o 
  -6  -2  10        3.28      132.66      8.08 o 
  -5  -2  10      234.89      218.83     12.28 o 
  -4  -2  10      529.58      452.44     19.39 o 
  -3  -2  10      725.07      753.39     24.18 o 
  -2  -2  10     1074.52     1302.49     28.11 o 
  -1  -2  10     1147.27     1087.75     25.09 o 
   0  -2  10     1317.31     1288.01     28.93 o 
   1  -2  10      526.57      500.03     16.05 o 
   2  -2  10      549.01      633.95     19.08 o 
   3  -2  10      380.83      379.15     15.89 o 
   4  -2  10       15.03       17.98      7.11 o 
   5  -2  10      291.48      317.04     18.77 o 
   6  -2  10       31.88       53.35     12.37 o 
 -12  -1  10      300.67      317.36     27.69 o 
 -11  -1  10      620.44      663.43     34.53 o 
 -10  -1  10      112.78      101.97     14.87 o 
  -9  -1  10      838.05      776.21     29.01 o 
  -8  -1  10     1437.96     1327.11     45.37 o 
  -7  -1  10      420.63      426.37     15.84 o 
  -6  -1  10      646.58      662.59     18.00 o 
  -5  -1  10       54.21       98.41      7.38 o 
  -4  -1  10      182.26      181.29     13.97 o 
  -3  -1  10       46.34       47.76      5.53 o 
  -2  -1  10      280.70      236.55     10.37 o 
  -1  -1  10      119.42      120.42      8.08 o 
   0  -1  10      687.53      694.51     18.75 o 
   1  -1  10     1109.59     1080.32     25.74 o 
   2  -1  10      522.82      500.66     16.35 o 
   3  -1  10     1104.16      985.46     25.31 o 
   4  -1  10     1579.48     1502.80     34.50 o 
   5  -1  10      299.66      270.79     16.68 o 
   6  -1  10       58.45       44.74     10.94 o 
   7  -1  10      329.42      321.04     23.35 o 
 -12   0  10       67.41       75.85     16.15 o 
 -11   0  10       56.04       50.04     13.58 o 
 -10   0  10      328.35      296.15     24.87 o 
  -9   0  10       37.48       57.44     10.87 o 
  -8   0  10       91.16      100.48      9.53 o 
  -7   0  10     1941.34     1747.23     40.88 o 
  -6   0  10     2283.33     2147.61     42.28 o 
  -5   0  10      498.22      474.43     14.61 o 
  -4   0  10      515.86      491.01     14.55 o 
  -3   0  10     1046.83     1062.94     23.90 o 
  -2   0  10      275.65      258.35     10.72 o 
  -1   0  10      275.88      245.27     10.51 o 
   0   0  10       30.84       26.12      4.42 o 
   1   0  10       11.90        8.95      4.11 o 
   2   0  10       63.30       57.60      6.72 o 
   3   0  10      463.34      455.19     15.64 o 
   4   0  10      857.70      833.11     22.97 o 
   5   0  10      595.92      558.72     16.49 o 
   6   0  10      396.79      356.05     14.94 o 
   7   0  10     1339.48     1236.77     31.39 o 
   8   0  10      402.72      383.32     19.23 o 
 -12   1  10      143.34      191.40     22.96 o 
 -11   1  10        1.47        3.58      9.77 o 
 -10   1  10        0.00        6.57      7.91 o 
  -9   1  10       68.97       55.03      9.03 o 
  -8   1  10      143.66      147.27     10.69 o 
  -7   1  10      153.15      164.02     13.35 o 
  -6   1  10      108.12       91.36      7.91 o 
  -5   1  10     1473.39     1442.13     30.82 o 
  -4   1  10     1152.89     1090.79     24.84 o 
  -3   1  10     1167.10     1123.72     25.05 o 
  -2   1  10      680.29      628.07     16.69 o 
  -1   1  10       52.65       53.79      6.32 o 
   0   1  10     3392.75     3249.70     64.43 o 
   1   1  10      978.41     1130.28     28.31 o 
   2   1  10       38.58       24.17      3.70 o 
   3   1  10      281.39      224.11      9.74 o 
   4   1  10        8.67        8.08      4.37 o 
   5   1  10      187.97      174.56     10.39 o 
   6   1  10      386.07      398.14     17.34 o 
   7   1  10      153.33      142.52     11.13 o 
   8   1  10      274.48      233.96     14.58 o 
   9   1  10      386.38      378.15     26.57 o 
 -12   2  10       49.74       40.74     10.05 o 
 -11   2  10      254.32      395.48     75.15 o 
 -10   2  10      318.49      415.17     34.10 o 
  -9   2  10      259.69      263.53     13.22 o 
  -8   2  10       39.59       58.05      6.84 o 
  -7   2  10       58.62      114.55     13.98 o 
  -6   2  10       10.78        5.97      3.58 o 
  -5   2  10     1513.76     1479.72     28.17 o 
  -4   2  10      463.21      433.00     11.83 o 
  -3   2  10       93.90      111.61      8.47 o 
  -2   2  10     1418.42     1371.12     27.75 o 
  -1   2  10      859.83      761.20     18.03 o 
   0   2  10      449.25      435.95     12.76 o 
   1   2  10     2194.19     2071.92     39.57 o 
   2   2  10     1003.31     1161.09     25.66 o 
   3   2  10      577.26      591.13     16.70 o 
   4   2  10      361.14      351.02     13.14 o 
   5   2  10      388.81      334.66     14.12 o 
   6   2  10      172.24      184.12     11.28 o 
   7   2  10       25.53       27.35      6.55 o 
   8   2  10      101.25       84.38      9.54 o 
   9   2  10      209.02      179.91     17.08 o 
  10   2  10        0.82       54.26     28.84 o 
 -11   3  10     1076.46     1025.59     32.41 o 
 -10   3  10      246.83      227.02     15.58 o 
  -9   3  10      461.77      451.05     17.17 o 
  -8   3  10     1047.38     1040.54     27.11 o 
  -7   3  10      640.39      582.84     19.25 o 
  -6   3  10       54.87       66.77      7.91 o 
  -4   3  10      745.94      670.76     17.49 o 
  -3   3  10       25.08       18.15      4.32 o 
  -2   3  10     2638.30     2509.78     47.25 o 
  -1   3  10      290.83      777.88     49.46 o 
   0   3  10      701.00      723.42     18.09 o 
   1   3  10      323.65      275.71     10.64 o 
   2   3  10     4392.07     4304.46     74.64 o 
   3   3  10     1284.51     1428.61     30.48 o 
   4   3  10      386.95      361.68     15.06 o 
   5   3  10      621.19      596.69     19.99 o 
   6   3  10      243.00      241.74     15.00 o 
   7   3  10      286.51      328.87     19.51 o 
   8   3  10      291.31      283.32     24.67 o 
   9   3  10      286.55      253.37     25.00 o 
  10   3  10      162.88      154.49     27.03 o 
 -11   4  10       34.30       26.34     10.89 o 
 -10   4  10       32.06       28.41     10.00 o 
  -9   4  10      797.86      765.16     23.93 o 
  -8   4  10     2254.73     2230.10     48.22 o 
  -7   4  10      449.19      416.34     15.98 o 
  -6   4  10       70.68       72.97      7.13 o 
  -5   4  10     4702.15     4552.04     73.74 o 
  -4   4  10      966.17      907.34     21.92 o 
  -3   4  10      152.63      163.70      9.52 o 
  -2   4  10      639.86      579.36     20.05 o 
  -1   4  10      444.78      421.32     13.15 o 
   0   4  10        2.26      102.41     13.32 o 
   1   4  10     1323.60     1231.66     26.71 o 
   2   4  10      237.00      207.49     13.26 o 
   3   4  10       32.16       27.21      5.01 o 
   4   4  10      440.00      504.18     18.27 o 
   5   4  10     1739.30     1740.09     41.25 o 
   6   4  10      890.98      907.11     30.72 o 
   7   4  10       82.14       61.27     15.23 o 
   8   4  10      617.91      702.96     36.54 o 
   9   4  10      895.21      846.09     49.14 o 
  10   4  10       99.35       90.78     23.17 o 
  11   4  10       78.84      106.05     25.44 o 
 -10   5  10        9.81        4.84     10.02 o 
  -9   5  10      113.99      122.81     13.45 o 
  -8   5  10        6.44        3.05      6.33 o 
  -7   5  10      305.62      334.45     16.40 o 
  -6   5  10      847.24      789.49     25.46 o 
  -5   5  10     2333.14     2232.56     40.90 o 
  -4   5  10      655.50      688.55     17.51 o 
  -3   5  10      241.46      477.58     17.25 o 
  -2   5  10     5311.33     4869.10     77.63 o 
  -1   5  10      995.22      959.26     20.86 o 
   0   5  10      203.51      175.50      8.08 o 
   1   5  10     1027.49      960.62     18.60 o 
   2   5  10      286.62      301.22     11.03 o 
   3   5  10        0.09        0.23      3.51 o 
   4   5  10     1294.68     1229.06     26.00 o 
   5   5  10      186.41      182.09     12.80 o 
   6   5  10        2.58       -2.04      5.78 o 
   7   5  10       77.13       60.48     12.92 o 
   8   5  10      523.63      558.88     49.38 o 
   9   5  10      501.95      525.67     43.41 o 
  10   5  10      444.83      400.92     44.41 o 
  11   5  10     1003.06      900.04     63.70 o 
 -10   6  10       55.35       43.27     14.96 o 
  -9   6  10      690.59      642.49     30.71 o 
  -8   6  10      314.88      275.98     18.94 o 
  -7   6  10        6.09       17.00      7.69 o 
  -6   6  10       11.83       26.23      8.57 o 
  -5   6  10       47.20       55.10      8.59 o 
  -4   6  10      245.16      235.90     11.40 o 
  -3   6  10     2697.88     2806.52     43.46 o 
  -2   6  10     1309.97     1661.56     28.39 o 
  -1   6  10      917.61      985.12     19.28 o 
   0   6  10     1664.87     1684.77     29.73 o 
   1   6  10     2239.50     2211.27     38.99 o 
   2   6  10      858.93      855.70     17.36 o 
   3   6  10      422.05      413.32     12.86 o 
   4   6  10     1431.53     1344.34     27.89 o 
   5   6  10     1001.96     1024.90     29.57 o 
   6   6  10       31.84       37.70      8.98 o 
   7   6  10      462.09      437.74     32.21 o 
   8   6  10       48.43       47.06     13.64 o 
   9   6  10       22.09       35.19     12.54 o 
  10   6  10       21.74       14.49     23.30 o 
  11   6  10      390.99      449.32     37.92 o 
  12   6  10      486.81      599.55     42.46 o 
  -9   7  10      414.27      377.65     27.40 o 
  -8   7  10       56.98       34.10     11.36 o 
  -7   7  10      312.16      272.57     21.93 o 
  -6   7  10     1279.45     1304.19     55.81 o 
  -5   7  10      877.69      917.25     28.49 o 
  -4   7  10        5.43       -0.62      4.62 o 
  -3   7  10       27.60       38.97      5.21 o 
  -2   7  10      229.24      219.01      9.40 o 
  -1   7  10      706.44      973.88     19.68 o 
   0   7  10     1627.51     1690.20     28.63 o 
   1   7  10     1244.69     1189.21     22.04 o 
   2   7  10      956.84      941.90     19.82 o 
   3   7  10     1083.50     1178.27     21.97 o 
   4   7  10     3369.98     3250.47     48.90 o 
   5   7  10      405.52      386.95     20.23 o 
   6   7  10      175.47      206.49     17.01 o 
   7   7  10     1757.61     2004.67     96.09 o 
   8   7  10      651.31      721.39     38.25 o 
   9   7  10       16.95       23.76     12.14 o 
  10   7  10       81.68       69.52     16.89 o 
  11   7  10       40.63       36.90     30.23 o 
  12   7  10       62.26       59.77     18.71 o 
  -8   8  10      207.01      196.34     18.18 o 
  -7   8  10     1311.00     1292.74     40.70 o 
  -6   8  10      378.27      344.41     25.38 o 
  -5   8  10     1192.06     1181.27     38.29 o 
  -4   8  10     1459.15     1483.81     43.77 o 
  -3   8  10      440.83      440.89     21.09 o 
  -2   8  10      506.97      525.40     18.23 o 
  -1   8  10        4.82       40.02      9.11 o 
   0   8  10      564.73      688.94     18.99 o 
   1   8  10      245.69      224.53     11.93 o 
   2   8  10     1011.24     1076.11     25.29 o 
   3   8  10      199.16      387.36     39.47 o 
   4   8  10      145.36      187.05     10.14 o 
   5   8  10     2296.46     2125.49     45.37 o 
   6   8  10     2666.88     2541.30     86.98 o 
   7   8  10      582.09      603.15     33.37 o 
   8   8  10      739.63      983.47     46.02 o 
   9   8  10      543.00      541.21     43.40 o 
  10   8  10      142.76      139.32     20.64 o 
  11   8  10      661.28      711.78     41.83 o 
  12   8  10      170.63      207.22     27.15 o 
  -7   9  10       18.61       28.76     10.58 o 
  -6   9  10        4.86       -1.29      8.27 o 
  -5   9  10      365.98      339.41     22.67 o 
  -4   9  10     1147.36     1174.47     38.53 o 
  -3   9  10     1402.03     1395.39     42.09 o 
  -2   9  10     1613.82     1602.03     45.67 o 
  -1   9  10     1278.39     1317.14     39.20 o 
   0   9  10      403.44      429.98     16.48 o 
   1   9  10      153.75      147.81     11.10 o 
   2   9  10      345.05      368.84     16.12 o 
   3   9  10      926.50      919.58     25.46 o 
   4   9  10       19.97       15.05      6.10 o 
   5   9  10      249.18      373.22     44.24 o 
   6   9  10       66.35       76.93      9.58 o 
   7   9  10      160.70      167.97     35.48 o 
   8   9  10     1457.77     1377.10     46.87 o 
   9   9  10     1686.48     1843.34     71.50 o 
  10   9  10       76.28       56.41     22.60 o 
  11   9  10      368.95      283.78     41.52 o 
  12   9  10      903.10      933.90     70.80 o 
  -6  10  10       24.77       25.06     10.63 o 
  -5  10  10      148.09      159.35     16.66 o 
  -4  10  10       89.13      118.07     14.69 o 
  -3  10  10       71.19       54.75     11.20 o 
  -2  10  10      462.54      490.06     24.22 o 
  -1  10  10     2458.35     2375.69     61.12 o 
   0  10  10       33.60       33.25      8.98 o 
   1  10  10      381.80      414.68     26.16 o 
   2  10  10     5155.29     4987.29     93.82 o 
   3  10  10      539.26      577.76     17.65 o 
   4  10  10      332.55      327.63     14.44 o 
   5  10  10      693.04      726.66     22.85 o 
   6  10  10      229.97      263.27     20.62 o 
   7  10  10        1.13        7.78     11.07 o 
   8  10  10       37.39       43.73     19.85 o 
   9  10  10        2.28        5.15     11.44 o 
  10  10  10      129.45      132.73     20.27 o 
  11  10  10      209.22      139.58     22.44 o 
  12  10  10      639.66      552.59     52.17 o 
  -5  11  10      481.20      550.14     47.46 o 
  -4  11  10      322.93      331.26     27.45 o 
  -3  11  10        6.28       25.70     11.72 o 
  -2  11  10       13.02       38.79     11.80 o 
  -1  11  10      160.98      154.83     18.01 o 
   0  11  10      325.95      306.52     49.10 o 
   1  11  10      294.70      283.87     22.79 o 
   2  11  10      642.19      754.29     27.11 o 
   3  11  10      348.56      371.78     20.81 o 
   4  11  10     1264.60     1205.53     30.74 o 
   5  11  10     2634.99     2615.42     62.88 o 
   6  11  10      712.17      755.54     26.74 o 
   7  11  10      171.22      141.73     15.40 o 
   8  11  10      396.24      402.94     33.42 o 
   9  11  10      512.33      467.19     44.36 o 
  10  11  10       11.83        1.52     16.73 o 
  11  11  10        1.14        3.19     18.70 o 
  12  11  10       65.36       67.03     17.91 o 
  -4  12  10      318.67      343.65     28.83 o 
  -3  12  10      250.62      231.24     23.41 o 
  -2  12  10      747.79      712.45     34.71 o 
  -1  12  10      347.62      333.35     26.23 o 
   0  12  10       13.03       11.96      9.69 o 
   1  12  10        3.89       -8.62      8.78 o 
   2  12  10        0.02       -6.51      7.04 o 
   3  12  10      386.34      357.08     20.78 o 
   4  12  10      343.41      414.85     20.75 o 
   5  12  10      199.59      216.31     18.72 o 
   6  12  10     1441.48     1462.83     41.50 o 
   7  12  10     1166.91     1238.34     42.85 o 
   8  12  10      344.96      321.52     23.17 o 
   9  12  10      276.69      299.72     36.95 o 
  10  12  10      431.27      408.08     39.37 o 
  11  12  10      876.51      883.98     61.38 o 
  12  12  10      224.32      293.18     39.10 o 
  -2  13  10      268.70      244.45     25.94 o 
  -1  13  10      769.05      761.90     43.65 o 
   0  13  10      419.69      563.28     42.17 o 
   1  13  10      420.10      381.85     33.98 o 
   2  13  10      537.94      570.10     35.90 o 
   3  13  10       55.68       45.90      9.91 o 
   4  13  10       75.47      172.89     18.31 o 
   5  13  10        1.61        8.77      7.57 o 
   6  13  10      104.71      108.04     14.27 o 
   7  13  10      304.00      329.04     23.19 o 
   8  13  10      231.58      207.55     20.23 o 
   9  13  10      232.85      262.64     21.15 o 
  10  13  10      948.26     1025.36     49.90 o 
  11  13  10      469.55      442.17     40.60 o 
  12  13  10      202.60      206.82     31.75 o 
  -1  14  10      382.93      359.82     28.05 o 
   0  14  10     1078.06     1013.10     42.25 o 
   1  14  10      526.52      483.13     29.44 o 
   2  14  10      875.66      881.11     37.55 o 
   3  14  10      361.93      355.97     20.87 o 
   4  14  10      417.88      414.35     21.28 o 
   5  14  10      368.10      415.28     27.39 o 
   6  14  10      145.63      146.25     16.25 o 
   7  14  10      217.00      242.90     20.06 o 
   8  14  10        3.33       -1.50      9.10 o 
   9  14  10       79.67       84.96     18.73 o 
  10  14  10       27.13       56.02     16.43 o 
  11  14  10       13.75       22.18     13.98 o 
   2  15  10      302.86      315.92     22.86 o 
   3  15  10      309.42      305.77     19.73 o 
   4  15  10      315.11      277.70     17.82 o 
   5  15  10      611.35      555.80     23.55 o 
   6  15  10      960.42      924.16     34.40 o 
   7  15  10      419.41      421.88     22.81 o 
   8  15  10      142.61      122.11     13.56 o 
   9  15  10      311.82      323.01     32.47 o 
  -7  -6  11      874.68      817.33     48.56 o 
  -6  -6  11      987.86     1094.14     47.05 o 
  -5  -6  11      319.89      319.49     18.91 o 
  -4  -6  11      106.78       91.43     12.27 o 
  -9  -5  11       21.38      100.28     17.44 o 
  -8  -5  11       80.46       89.07     11.85 o 
  -7  -5  11       11.72       15.77      8.90 o 
  -6  -5  11       29.03       17.75      8.82 o 
  -5  -5  11      654.50      699.13     30.15 o 
  -4  -5  11     1184.59     1243.52     41.41 o 
  -3  -5  11      380.63      383.81     18.75 o 
  -2  -5  11      224.43      201.49     16.79 o 
  -1  -5  11      378.44      417.62     23.26 o 
   0  -5  11      290.31      271.20     22.03 o 
 -10  -4  11       79.44       61.78     11.74 o 
  -9  -4  11      597.96      554.71     24.50 o 
  -8  -4  11      525.24      534.49     23.28 o 
  -7  -4  11       18.42       12.43      7.74 o 
  -6  -4  11       15.12       10.12      7.24 o 
  -5  -4  11       49.73       59.58      9.33 o 
  -4  -4  11        3.46        4.59      6.01 o 
  -3  -4  11      112.60       97.39     10.22 o 
  -2  -4  11      682.97      657.47     22.88 o 
  -1  -4  11      248.22      269.05     16.57 o 
   0  -4  11      203.40      222.80     17.97 o 
   1  -4  11      878.83      907.61     35.89 o 
   2  -4  11     1199.15     1125.05     32.38 o 
 -11  -3  11      217.69      230.29     23.20 o 
 -10  -3  11      206.59      207.76     20.91 o 
  -9  -3  11      530.94      519.25     24.29 o 
  -8  -3  11     1240.76     1254.27     39.26 o 
  -7  -3  11      352.61      475.61     21.71 o 
  -6  -3  11      318.44      263.16     16.19 o 
  -5  -3  11     1319.02     1216.04     32.23 o 
  -4  -3  11      168.66      149.51     19.73 o 
  -3  -3  11       30.52       44.19      7.72 o 
  -2  -3  11       17.05       15.99      6.28 o 
  -1  -3  11       21.46       23.31      7.09 o 
   0  -3  11       74.79       76.51      7.80 o 
   1  -3  11      289.15      284.88     13.86 o 
   2  -3  11      365.58      389.92     18.26 o 
   3  -3  11      305.22      328.03     24.09 o 
 -11  -2  11        3.78       19.54     11.37 o 
 -10  -2  11      220.72      264.68     23.45 o 
  -9  -2  11      391.24      404.53     22.05 o 
  -8  -2  11      192.38      164.45     14.84 o 
  -7  -2  11      528.58      482.67     21.38 o 
  -6  -2  11      408.32      498.34     18.58 o 
  -5  -2  11      629.84      594.26     20.25 o 
  -4  -2  11     1162.74     1002.82     27.81 o 
  -3  -2  11      730.66      704.87     25.01 o 
  -2  -2  11     1068.87     1188.20     27.24 o 
  -1  -2  11      343.61      328.08     13.34 o 
   0  -2  11        2.53       -0.01      4.70 o 
   1  -2  11       75.44       58.57      7.30 o 
   2  -2  11       70.87       96.27      9.81 o 
   3  -2  11      186.10      201.27     13.16 o 
   4  -2  11      272.87      244.51     19.10 o 
   5  -2  11       76.63       68.70     10.84 o 
 -11  -1  11      131.52       90.10     16.04 o 
 -10  -1  11       19.44       46.24     11.96 o 
  -9  -1  11      254.12      311.16     19.03 o 
  -8  -1  11       19.28       15.01      5.86 o 
  -7  -1  11      291.48      309.95     18.88 o 
  -6  -1  11      144.79      146.76      9.46 o 
  -5  -1  11      260.06      293.19     14.27 o 
  -4  -1  11      515.18      538.30     17.10 o 
  -3  -1  11     1227.52     1178.34     26.58 o 
  -2  -1  11      717.83      694.06     18.62 o 
  -1  -1  11      453.43      478.05     15.37 o 
   0  -1  11     1237.68     1127.71     26.98 o 
   1  -1  11     1218.09     1198.42     29.93 o 
   2  -1  11      128.23      123.21      9.90 o 
   3  -1  11       40.58       91.30     30.77 o 
   4  -1  11      355.04      426.66     30.39 o 
   5  -1  11       38.90       21.62     10.98 o 
   6  -1  11      193.32      185.29     15.85 o 
 -11   0  11      563.25      502.09     30.79 o 
 -10   0  11     1387.66     1270.39     76.60 o 
  -9   0  11      154.29      163.79     12.68 o 
  -8   0  11       19.17       59.46      8.27 o 
  -7   0  11      320.44      301.19     22.03 o 
  -6   0  11      242.96      258.80     12.42 o 
  -5   0  11        4.71        4.48      4.20 o 
  -4   0  11        0.12       22.79      4.81 o 
  -3   0  11      223.29      213.05     10.66 o 
  -2   0  11      266.45      280.56     11.96 o 
  -1   0  11     1000.50     1000.75     23.83 o 
   0   0  11     1770.83     1887.06     42.31 o 
   1   0  11      113.15      127.19      9.33 o 
   2   0  11      417.47      401.36     15.06 o 
   3   0  11     1110.94     1052.69     27.00 o 
   4   0  11     1007.24     1016.37     45.06 o 
   5   0  11      230.27      237.21     14.36 o 
   6   0  11       41.87       48.20     10.01 o 
   7   0  11      336.76      377.83     25.85 o 
 -11   1  11      592.72      604.42     34.61 o 
 -10   1  11      938.85      862.15     32.63 o 
  -9   1  11      444.88      421.76     21.01 o 
  -8   1  11      245.57      216.80     14.16 o 
  -7   1  11     1277.21     1089.85     29.97 o 
  -6   1  11     1446.77     1292.86     29.74 o 
  -5   1  11      799.91      757.78     20.35 o 
  -4   1  11      156.35      150.23      9.57 o 
  -3   1  11      139.38      212.68     12.79 o 
  -2   1  11       41.51       59.26      8.53 o 
  -1   1  11       18.16       18.75      4.75 o 
   0   1  11       74.65       96.58      8.01 o 
   1   1  11      279.41      304.69     14.16 o 
   2   1  11      453.40      508.83     26.14 o 
   3   1  11      539.55      465.79     16.35 o 
   4   1  11      325.18      321.60     14.25 o 
   5   1  11      957.66      925.71     22.21 o 
   6   1  11      970.41      962.34     25.60 o 
   7   1  11      314.53      320.23     15.50 o 
   8   1  11      183.04      173.63     12.66 o 
 -11   2  11        3.64       47.72     11.60 o 
 -10   2  11        0.11        3.33      8.26 o 
  -9   2  11      338.09      322.88     19.27 o 
  -8   2  11     1001.50      895.67     25.31 o 
  -7   2  11      268.24      261.81     15.45 o 
  -6   2  11       78.28       88.37      8.19 o 
  -5   2  11     1886.40     1734.89     36.40 o 
  -4   2  11     2750.09     2647.00     50.41 o 
  -3   2  11     1638.92     1555.36     36.11 o 
  -2   2  11     1093.43     1019.22     26.49 o 
  -1   2  11      184.17      173.62     12.72 o 
   0   2  11      173.27      168.59     11.00 o 
   1   2  11       50.53       52.58      5.78 o 
   2   2  11        6.07        9.31      4.12 o 
   3   2  11        0.97        1.22      3.90 o 
   4   2  11      156.52      140.40      9.60 o 
   5   2  11      271.74      269.69     14.34 o 
   6   2  11      467.31      463.06     17.15 o 
   7   2  11      435.75      430.40     18.03 o 
   8   2  11      687.14      668.66     24.89 o 
   9   2  11      379.65      347.43     25.43 o 
 -11   3  11      553.85      576.85     22.59 o 
 -10   3  11      118.24      128.03     11.90 o 
  -9   3  11       50.14       73.32     10.26 o 
  -8   3  11       37.66       41.85      7.11 o 
  -7   3  11       49.60       31.69      5.91 o 
  -6   3  11      312.18      309.99     11.82 o 
  -5   3  11     1447.54     1538.58     30.14 o 
  -4   3  11      252.51      246.42     20.48 o 
  -3   3  11      752.15      737.36     18.78 o 
  -2   3  11     1437.29     1453.16     30.29 o 
  -1   3  11     2121.31     2267.91     43.14 o 
   0   3  11     1230.96     1143.46     25.53 o 
   1   3  11      597.58      586.23     16.48 o 
   2   3  11     2035.32     1972.73     39.37 o 
   3   3  11      346.55      326.47     13.01 o 
   4   3  11       38.68       37.75      6.16 o 
   5   3  11       41.04       46.29      7.50 o 
   6   3  11        0.86       10.05      6.10 o 
   7   3  11       59.43       54.01     13.47 o 
   8   3  11      542.10      505.47     24.36 o 
   9   3  11      143.75      116.83     15.30 o 
 -11   4  11      540.91      568.85     36.34 o 
 -10   4  11      332.40      316.33     31.12 o 
  -9   4  11      459.86      563.89     20.36 o 
  -8   4  11      864.00      845.85     24.92 o 
  -7   4  11      134.66      119.49     10.29 o 
  -6   4  11       60.64       48.38      6.43 o 
  -5   4  11      728.87      871.71     34.65 o 
  -4   4  11      183.54      204.58     10.97 o 
  -3   4  11      378.87      350.25     12.82 o 
  -2   4  11     1215.61     1188.92     26.52 o 
  -1   4  11      988.75     1035.07     23.98 o 
   0   4  11      952.74     1249.82     27.49 o 
   1   4  11       94.73      103.53      8.42 o 
   2   4  11      936.29      924.04     22.71 o 
   3   4  11     3191.67     3051.33     56.84 o 
   4   4  11     1362.10     1478.86     38.61 o 
   5   4  11      868.95      836.69     25.29 o 
   6   4  11      271.75      247.32     15.40 o 
   7   4  11       83.20       96.23     10.68 o 
   8   4  11       75.58       88.81     12.62 o 
   9   4  11        0.05        0.47     10.80 o 
  10   4  11       64.18       58.68     20.02 o 
 -10   5  11      409.26      398.29     25.37 o 
  -9   5  11      503.12      525.92     23.25 o 
  -8   5  11      681.38      635.54     21.91 o 
  -7   5  11     1585.50     1679.07     39.44 o 
  -6   5  11      652.41      632.76     22.67 o 
  -5   5  11      662.32      650.14     17.77 o 
  -4   5  11       74.47       94.05      7.69 o 
  -3   5  11      384.24      778.63     44.20 o 
  -2   5  11      939.16      888.38     21.88 o 
  -1   5  11       50.96       56.63      6.40 o 
   0   5  11       60.63       64.33     16.70 o 
   1   5  11      684.01      763.72     19.85 o 
   2   5  11      968.57      953.67     23.32 o 
   3   5  11      539.08      548.00     16.74 o 
   4   5  11      540.46      497.31     16.05 o 
   5   5  11      783.99      899.69     35.22 o 
   6   5  11     1583.73     1474.65     60.07 o 
   7   5  11      908.83      849.26     39.44 o 
   8   5  11      436.73      470.33     69.91 o 
   9   5  11      113.50      150.75     26.34 o 
  10   5  11      291.87      343.59     41.39 o 
  11   5  11      225.01      246.57     36.90 o 
  -9   6  11        1.91        0.61      9.83 o 
  -8   6  11       78.41       86.98     12.19 o 
  -7   6  11      913.47      903.97     30.73 o 
  -6   6  11      860.17      896.19     33.31 o 
  -5   6  11      104.43      136.18     10.64 o 
  -4   6  11     1515.51     1494.80     30.61 o 
  -3   6  11     3872.72     3714.36     58.91 o 
  -2   6  11      174.55      193.14      9.76 o 
  -1   6  11      108.02      139.87      8.64 o 
   0   6  11     1175.39     1127.36     24.07 o 
   1   6  11      166.34      194.34     10.00 o 
   2   6  11      216.79      230.95     13.56 o 
   3   6  11       91.25       69.30      7.23 o 
   4   6  11       51.70       47.90      6.59 o 
   5   6  11      333.19      326.39     14.24 o 
   6   6  11     1399.84     1580.39     58.44 o 
   7   6  11      254.64      229.44     22.33 o 
   8   6  11      136.79      116.61     24.24 o 
   9   6  11      710.21      728.58     53.61 o 
  10   6  11      622.42      576.23     49.46 o 
  11   6  11      579.74      587.54     50.46 o 
  -9   7  11       80.50       88.15     15.90 o 
  -8   7  11       53.29       40.47     12.36 o 
  -7   7  11        0.83        0.93      9.12 o 
  -6   7  11        0.57        8.39      9.13 o 
  -5   7  11      639.57      605.42     27.64 o 
  -4   7  11      331.70      332.04     16.28 o 
  -3   7  11       68.32       71.93      7.18 o 
  -2   7  11      595.66      591.34     14.81 o 
  -1   7  11     2635.21     2588.38     41.03 o 
   0   7  11     3484.29     3364.92     50.76 o 
   1   7  11      610.71      576.23     14.97 o 
   2   7  11      119.12      141.82      8.43 o 
   3   7  11      543.98      554.52     16.96 o 
   4   7  11      477.62      501.37     15.22 o 
   5   7  11       20.84       24.19      6.06 o 
   6   7  11       93.48       72.13     11.80 o 
   7   7  11       59.20       23.48     11.66 o 
   8   7  11      435.58      446.43     31.72 o 
   9   7  11      485.65      497.37     47.23 o 
  10   7  11       33.60       22.62     31.21 o 
  11   7  11      120.43       92.79     20.28 o 
  -8   8  11      231.31      254.79     23.24 o 
  -7   8  11      716.84      739.68     33.84 o 
  -6   8  11       68.78       45.20     14.71 o 
  -5   8  11       68.12       91.81     12.42 o 
  -4   8  11       18.94       34.98      8.92 o 
  -3   8  11        2.30        3.22      6.77 o 
  -2   8  11      719.71      663.85     19.56 o 
  -1   8  11      721.01      715.13     20.23 o 
   0   8  11       27.65        8.81      5.25 o 
   1   8  11     1436.63     1331.09     30.01 o 
   2   8  11     3640.97     3650.66     65.24 o 
   3   8  11      998.46     1015.22     22.23 o 
   4   8  11      120.61      110.43      9.34 o 
   5   8  11      942.43      962.07     25.64 o 
   6   8  11     1080.78      994.00     45.80 o 
   7   8  11       30.76       19.87     11.25 o 
   8   8  11       60.70       59.63     26.73 o 
   9   8  11      186.21      156.21     21.99 o 
  10   8  11       17.16        4.76     12.45 o 
  11   8  11      204.64      189.54     25.28 o 
  12   8  11      286.23      274.03     31.25 o 
  -7   9  11      156.86      157.84     17.66 o 
  -6   9  11      213.53      197.56     30.83 o 
  -5   9  11      831.71      739.41     30.26 o 
  -4   9  11      646.23      722.08     29.23 o 
  -3   9  11      418.96      485.27     23.61 o 
  -2   9  11      226.54      250.80     18.63 o 
  -1   9  11      209.05      206.88     16.38 o 
   0   9  11      117.35      140.87     11.33 o 
   1   9  11     1757.19     1728.89     40.35 o 
   2   9  11      906.73      966.81     27.19 o 
   3   9  11       26.57       18.20      6.41 o 
   4   9  11      405.94      428.24     27.96 o 
   5   9  11     1613.38     1678.07     43.89 o 
   6   9  11     1574.52     1563.82     43.71 o 
   7   9  11      154.26      152.62     17.00 o 
   8   9  11      923.73      802.88     42.20 o 
   9   9  11      813.43      906.50     45.81 o 
  10   9  11        1.04       -5.94     11.36 o 
  11   9  11       61.84       66.83     17.46 o 
  12   9  11       86.56       70.09     30.35 o 
  -6  10  11      261.20      212.12     22.28 o 
  -5  10  11      485.63      446.26     25.83 o 
  -4  10  11      276.62      257.40     20.39 o 
  -3  10  11      495.23      628.91     38.13 o 
  -2  10  11     1940.05     2058.80     59.86 o 
  -1  10  11     1258.42     1223.67     38.92 o 
   0  10  11       16.24        6.99      7.76 o 
   1  10  11      261.41      527.97     36.78 o 
   2  10  11     1343.98     1259.16     32.66 o 
   3  10  11        1.40       -1.92      5.70 o 
   4  10  11      750.90      745.03     24.55 o 
   5  10  11       95.45      104.97     13.27 o 
   6  10  11        0.72       31.46      9.80 o 
   7  10  11      402.70      414.32     35.90 o 
   8  10  11     1267.82     1303.41     57.25 o 
   9  10  11     1357.22     1318.78     62.67 o 
  10  10  11      196.86      188.18     27.30 o 
  11  10  11      178.93      167.78     35.57 o 
  12  10  11      401.88      344.72     49.17 o 
  -5  11  11       11.46       15.78     12.55 o 
  -4  11  11      406.46      326.01     27.61 o 
  -3  11  11      309.55      273.71     24.77 o 
  -2  11  11      121.34      155.91     18.99 o 
  -1  11  11      743.31      734.59     34.68 o 
   0  11  11     1343.99     1327.24     48.95 o 
   1  11  11     1391.71     1301.28     47.77 o 
   2  11  11      294.01      332.31     25.21 o 
   3  11  11       46.35       64.46     13.07 o 
   4  11  11      898.16      780.08     35.73 o 
   5  11  11      545.85      539.72     22.74 o 
   6  11  11        5.15        0.95      9.26 o 
   7  11  11       52.93       82.33     22.76 o 
   8  11  11       18.36       26.92     20.38 o 
   9  11  11      104.18      130.46     31.36 o 
  10  11  11      582.27      577.37     52.36 o 
  11  11  11      421.42      485.47     44.26 o 
  12  11  11      256.65      257.11     30.24 o 
  -4  12  11       19.68       17.91     13.45 o 
  -3  12  11        7.23        4.83     10.93 o 
  -2  12  11       21.20       12.90     11.16 o 
  -1  12  11      471.59      461.81     31.64 o 
   0  12  11      695.92      609.34     31.49 o 
   1  12  11      189.43      166.77     19.23 o 
   2  12  11        8.64        3.50     10.08 o 
   3  12  11     1371.69     1261.67     46.65 o 
   4  12  11     1483.93     1500.43     70.77 o 
   5  12  11      183.13      171.02     18.71 o 
   6  12  11      829.46      791.95     34.68 o 
   7  12  11      439.50      445.27     36.77 o 
   8  12  11      217.34      216.24     34.87 o 
   9  12  11       10.39       25.19     19.45 o 
  10  12  11       60.75       69.04     24.65 o 
  11  12  11       15.74       18.66     20.75 o 
  -2  13  11       35.57       23.25     13.88 o 
  -1  13  11        0.15       -3.06     10.06 o 
   0  13  11       56.64       97.72     16.06 o 
   1  13  11        0.72       -7.35     10.18 o 
   2  13  11      599.90      622.89     33.02 o 
   3  13  11      296.88      305.67     26.81 o 
   4  13  11       53.10       76.15     14.06 o 
   5  13  11       73.53       69.87     13.73 o 
   6  13  11      716.81      699.56     87.59 o 
   7  13  11     1240.98     1268.91     57.60 o 
   8  13  11      272.56      290.75     40.38 o 
   9  13  11      264.09      269.86     37.44 o 
  10  13  11      396.62      354.35     42.85 o 
  11  13  11      195.20      206.08     35.41 o 
   0  14  11      331.72      327.97     27.30 o 
   1  14  11       73.46       71.37     15.45 o 
   2  14  11       49.17       29.71     12.71 o 
   3  14  11       43.25       22.83     11.98 o 
   4  14  11        8.71        9.81     10.84 o 
   5  14  11      543.82      580.27     30.81 o 
   6  14  11      206.33      303.76     38.94 o 
   7  14  11        5.23       -3.06     12.32 o 
   8  14  11      196.92      189.70     24.79 o 
   9  14  11      655.73      723.93     41.39 o 
  10  14  11      215.29      266.85     35.27 o 
   2  15  11      384.88      341.39     26.81 o 
   3  15  11      103.78       95.85     16.17 o 
   4  15  11       30.53       35.95     12.75 o 
   5  15  11       28.13       34.75     14.77 o 
   6  15  11      268.50      294.13     27.99 o 
   7  15  11        0.01        2.24     12.41 o 
   8  15  11      328.91      366.56     29.09 o 
  -5  -5  12     1452.40     1639.86     60.71 o 
  -8  -4  12       68.86      157.81     15.37 o 
  -7  -4  12        3.69        3.85      8.71 o 
  -6  -4  12      412.14      397.31     23.92 o 
  -5  -4  12      443.88      442.76     25.49 o 
  -4  -4  12       32.25       35.75      9.03 o 
  -3  -4  12      757.48      764.68     26.01 o 
  -2  -4  12     1688.38     1722.51     52.65 o 
  -1  -4  12      204.37      181.42     17.07 o 
  -9  -3  12      219.71      186.30     23.39 o 
  -8  -3  12      285.34      315.46     19.87 o 
  -7  -3  12       25.28      109.50     15.67 o 
  -6  -3  12       16.25       12.29      7.89 o 
  -5  -3  12        0.16        0.24      6.71 o 
  -4  -3  12       38.15       36.27      8.81 o 
  -3  -3  12      566.47      698.28     26.67 o 
  -2  -3  12      428.60      409.58     19.70 o 
  -1  -3  12        1.72        8.39      7.01 o 
   0  -3  12      178.08      155.20     13.74 o 
   1  -3  12      941.29      899.29     27.73 o 
   2  -3  12      621.84      587.55     22.57 o 
 -10  -2  12      600.15      579.15     27.01 o 
  -9  -2  12      941.75      918.02     50.87 o 
  -8  -2  12      173.34      164.39     15.50 o 
  -7  -2  12       86.07       48.21     10.03 o 
  -6  -2  12      204.43      233.60     15.12 o 
  -5  -2  12      169.73      172.97     23.47 o 
  -4  -2  12        0.37       -0.18      6.36 o 
  -3  -2  12        0.16        3.49      6.41 o 
  -2  -2  12       39.16       44.74      6.99 o 
  -1  -2  12      244.74      242.54     14.40 o 
   0  -2  12      624.23      572.96     21.62 o 
   1  -2  12       19.66       14.35      6.21 o 
   2  -2  12        2.75       -0.73      6.02 o 
   3  -2  12      574.62      514.24     22.48 o 
 -10  -1  12      217.54      249.88     26.59 o 
  -9  -1  12       55.96       72.39     11.56 o 
  -8  -1  12     1050.21      964.91     31.10 o 
  -7  -1  12     1105.32     1057.60     29.08 o 
  -6  -1  12      558.59      565.35     23.29 o 
  -5  -1  12      261.93      240.80     11.93 o 
  -4  -1  12      180.64      165.01     10.07 o 
  -3  -1  12      686.99      643.14     23.07 o 
  -2  -1  12      131.78      131.27     10.54 o 
  -1  -1  12       15.80       10.62      5.34 o 
   0  -1  12       59.96       61.65      7.93 o 
   1  -1  12       26.26       16.38      5.91 o 
   2  -1  12      204.42      188.10     12.45 o 
   3  -1  12      365.83      370.08     16.77 o 
   4  -1  12       40.19       19.11      7.43 o 
   5  -1  12       10.33        0.94      8.12 o 
 -11   0  12      117.59      113.59     18.41 o 
 -10   0  12       54.91       50.01     13.81 o 
  -9   0  12        0.39        2.79      6.37 o 
  -8   0  12      201.00      301.98     16.06 o 
  -7   0  12      397.79      365.10     16.67 o 
  -6   0  12      438.37      392.49     20.26 o 
  -5   0  12      798.64      820.93     21.98 o 
  -4   0  12      433.56      524.51     16.51 o 
  -3   0  12      704.04      635.38     20.98 o 
  -2   0  12      512.76      499.62     16.06 o 
  -1   0  12     1015.60      946.13     26.26 o 
   0   0  12      792.26      871.48     25.27 o 
   1   0  12        1.11        0.35      5.25 o 
   2   0  12       43.31       34.48      6.97 o 
   3   0  12       99.84       93.73      9.58 o 
   4   0  12        0.88        5.50      6.16 o 
   5   0  12      155.11      134.91     11.96 o 
   6   0  12       57.52       30.93      8.52 o 
 -11   1  12      629.82      671.15     66.03 o 
 -10   1  12      586.53      628.51     33.63 o 
  -9   1  12      241.21      273.09     19.29 o 
  -8   1  12      117.51      145.94     12.17 o 
  -7   1  12       78.21       74.57      9.08 o 
  -6   1  12        0.64       -2.40      4.70 o 
  -5   1  12       90.26       89.13      8.27 o 
  -4   1  12      212.90      218.19     11.83 o 
  -3   1  12      323.70      354.56     14.22 o 
  -2   1  12      772.48      694.77     19.55 o 
  -1   1  12      870.02      790.36     23.14 o 
   0   1  12     1035.01      993.38     27.44 o 
   1   1  12      843.26      903.24     26.16 o 
   2   1  12      717.35      739.20     23.54 o 
   3   1  12      233.84      226.66     14.74 o 
   4   1  12       41.36       20.21      7.19 o 
   5   1  12      328.09      341.58     18.62 o 
   6   1  12      132.37      128.86     14.11 o 
   7   1  12       13.97       12.69      9.19 o 
 -10   2  12      241.30      233.19     19.46 o 
  -9   2  12     1051.83     1020.63     32.50 o 
  -8   2  12     1165.19     1131.24     30.12 o 
  -7   2  12      143.45      143.55     12.06 o 
  -6   2  12      112.21      146.35     10.58 o 
  -5   2  12      987.51      899.19     24.88 o 
  -4   2  12      183.92      187.69     11.39 o 
  -3   2  12        0.02        0.20      4.22 o 
  -2   2  12        7.05       36.03      5.79 o 
  -1   2  12       16.08        6.85      5.06 o 
   0   2  12      160.16      150.15     11.15 o 
   1   2  12     2767.86     2520.35     54.57 o 
   2   2  12      919.64      942.23     27.10 o 
   3   2  12       60.31       47.88      5.70 o 
   4   2  12      769.62      732.84     20.17 o 
   5   2  12      650.45      622.49     20.24 o 
   6   2  12      276.29      254.12     16.05 o 
   7   2  12      150.60      117.35     11.62 o 
   8   2  12      309.89      271.45     19.37 o 
 -10   3  12      115.14       99.87     14.63 o 
  -9   3  12      267.72      208.30     16.62 o 
  -8   3  12      632.46      597.13     23.62 o 
  -7   3  12      457.94      464.85     17.98 o 
  -6   3  12      836.98      807.73     22.73 o 
  -5   3  12     1088.94     1076.12     31.99 o 
  -4   3  12      510.43      478.15     16.17 o 
  -3   3  12      772.45      672.42     17.59 o 
  -2   3  12      732.24      747.32     18.91 o 
  -1   3  12      313.14      339.24     12.30 o 
   0   3  12        0.52        1.38      3.77 o 
   1   3  12        0.00       -2.38      3.77 o 
   2   3  12        2.70        3.23      4.28 o 
   3   3  12      409.11      443.03     15.10 o 
   4   3  12      613.98      630.38     19.01 o 
   5   3  12      321.09      284.63     14.06 o 
   6   3  12      189.51      167.33     13.48 o 
   7   3  12      753.08      742.72     25.55 o 
   8   3  12      970.06      898.66     34.03 o 
 -10   4  12        5.36       -1.01      7.80 o 
  -9   4  12       19.90       40.66      8.20 o 
  -8   4  12        1.31        3.94      6.18 o 
  -7   4  12      261.12      242.16     14.15 o 
  -6   4  12      258.81      199.40     10.54 o 
  -5   4  12      239.37      256.88     11.51 o 
  -4   4  12      443.49      405.35     14.12 o 
  -3   4  12     1607.47     1532.97     32.76 o 
  -2   4  12     1433.33     1454.43     31.34 o 
  -1   4  12     1182.96     1127.27     29.52 o 
   0   4  12     1173.68     1060.82     25.12 o 
   1   4  12      181.70      182.49     11.24 o 
   2   4  12      215.15      207.66     11.48 o 
   3   4  12       47.10       35.88      6.14 o 
   4   4  12       25.44       27.60      6.11 o 
   5   4  12        1.61        1.47      5.36 o 
   6   4  12      146.26      136.60     12.19 o 
   7   4  12      173.81      202.80     25.91 o 
   8   4  12      213.25      212.05     28.82 o 
   9   4  12      504.99      487.63     27.27 o 
  -9   5  12      327.07      308.74     20.53 o 
  -8   5  12       78.08       49.13      8.82 o 
  -7   5  12       57.28       72.56      9.20 o 
  -6   5  12       46.69       55.20      7.48 o 
  -5   5  12        4.53        7.80      5.02 o 
  -4   5  12      778.41      741.14     19.40 o 
  -3   5  12       80.07      271.29     24.27 o 
  -2   5  12      119.99      109.80      8.54 o 
  -1   5  12     1474.22     1450.38     31.66 o 
   0   5  12     1105.63     1150.46     26.84 o 
   1   5  12     1383.19     1369.44     31.89 o 
   2   5  12      587.32      575.31     17.51 o 
   3   5  12      908.28      840.16     22.39 o 
   4   5  12     1121.52     1062.91     26.57 o 
   5   5  12      162.89      160.12     14.53 o 
   6   5  12       44.35       44.51      8.29 o 
   7   5  12       89.19       88.53     12.26 o 
   8   5  12        0.30        4.24      8.21 o 
   9   5  12      123.90      127.06     18.40 o 
  10   5  12      195.56      138.44     19.81 o 
  -9   6  12       19.19        4.09      9.06 o 
  -8   6  12      177.97      169.15     20.23 o 
  -7   6  12     1851.45     1785.23     48.60 o 
  -6   6  12      904.79      917.18     29.73 o 
  -5   6  12        9.88        4.34      5.07 o 
  -4   6  12      174.86      195.42     13.64 o 
  -3   6  12      482.13      478.62     17.37 o 
  -2   6  12       36.55      107.40     18.35 o 
  -1   6  12      222.22      253.49     11.99 o 
   0   6  12      152.53      151.39     10.09 o 
   1   6  12      419.01      453.24     15.85 o 
   2   6  12      597.37      644.81     18.84 o 
   3   6  12     1380.50     1307.47     30.23 o 
   4   6  12      812.81      791.20     22.03 o 
   5   6  12      314.94      345.87     15.20 o 
   6   6  12     1518.04     1536.97     46.80 o 
   7   6  12      911.63      890.86     36.84 o 
   8   6  12       74.71       46.98     18.35 o 
   9   6  12       64.66       52.82     19.22 o 
  10   6  12      105.38      127.22     26.75 o 
  -8   7  12      950.08      864.68     37.16 o 
  -7   7  12      383.01      355.25     24.27 o 
  -6   7  12      343.79      336.42     23.89 o 
  -5   7  12     1100.13     1169.17     41.53 o 
  -4   7  12      667.50      622.31     22.99 o 
  -3   7  12      658.11      635.11     17.05 o 
  -2   7  12      140.75      250.40     21.18 o 
  -1   7  12      400.11      595.57     27.64 o 
   0   7  12      407.35      398.91     13.82 o 
   1   7  12        0.41       -0.12      4.35 o 
   2   7  12       16.59       28.50      5.65 o 
   3   7  12       64.91      119.98     18.38 o 
   4   7  12      223.50      215.01     13.95 o 
   5   7  12     1003.41      962.91     28.50 o 
   6   7  12      735.43      727.94     32.92 o 
   7   7  12      589.23      706.52     50.91 o 
   8   7  12      651.63      704.10     51.63 o 
   9   7  12      356.16      388.41     44.16 o 
  10   7  12      428.07      435.76     48.84 o 
  -8   8  12        2.27       -6.52     10.39 o 
  -7   8  12       44.88       48.73     12.59 o 
  -6   8  12      277.30      226.68     25.59 o 
  -5   8  12     1351.92     1295.43     57.42 o 
  -4   8  12      853.11      829.85     46.79 o 
  -3   8  12      123.83      100.81     12.20 o 
  -2   8  12      828.70      832.32     24.87 o 
  -1   8  12     1144.08     1110.35     27.39 o 
   0   8  12      619.30      565.78     18.19 o 
   1   8  12      871.59      823.51     22.38 o 
   2   8  12      574.14      596.39     20.25 o 
   3   8  12      173.12      194.61     12.23 o 
   4   8  12        7.37       57.16      9.24 o 
   5   8  12       17.35       17.00      6.42 o 
   6   8  12       15.71       10.26      6.60 o 
   7   8  12       40.01       43.65     14.52 o 
   8   8  12      926.54      956.66     47.28 o 
   9   8  12      319.29      341.21     31.67 o 
  10   8  12      304.20      284.89     30.36 o 
  11   8  12      617.34      627.08     40.56 o 
  -7   9  12        2.32        5.58     11.11 o 
  -6   9  12       68.23       92.35     24.01 o 
  -5   9  12       17.24        3.81     14.84 o 
  -4   9  12       11.95       15.52      9.51 o 
  -3   9  12      351.57      390.63     27.71 o 
  -2   9  12      936.26      847.39     31.23 o 
  -1   9  12      178.25      148.16     15.90 o 
   0   9  12       29.17       31.27      7.63 o 
   1   9  12     2110.79     2193.80     49.02 o 
   2   9  12     1739.76     1762.68     42.19 o 
   3   9  12      684.67      624.79     23.75 o 
   4   9  12      487.17      473.51     21.15 o 
   5   9  12      397.96      415.42     20.34 o 
   6   9  12      220.21      221.65     16.69 o 
   7   9  12       19.57       22.63     10.25 o 
   8   9  12       18.78        5.47     11.58 o 
   9   9  12        0.29       -3.56     11.05 o 
  10   9  12       14.07       -2.82     11.66 o 
  11   9  12      176.60      194.95     26.31 o 
  -6  10  12      510.09      476.11     32.71 o 
  -5  10  12      579.59      553.66     29.80 o 
  -4  10  12        9.47       11.64      9.39 o 
  -3  10  12       11.43       60.67     11.45 o 
  -2  10  12       43.01       20.59      9.64 o 
  -1  10  12       29.67       27.42      9.66 o 
   0  10  12      392.29      394.90     22.58 o 
   1  10  12      258.33      314.19     27.48 o 
   2  10  12      214.18      212.51     14.34 o 
   3  10  12      883.18      873.62     26.78 o 
   4  10  12     1022.28     1068.43     33.18 o 
   5  10  12      355.09      423.14     21.07 o 
   6  10  12      444.57      469.04     22.54 o 
   7  10  12      747.48      720.24     39.21 o 
   8  10  12      599.19      566.87     29.41 o 
   9  10  12      157.87      176.76     20.12 o 
  10  10  12       72.92       62.75     14.88 o 
  11  10  12       32.32       34.78     26.93 o 
  -5  11  12      254.42      228.25     20.90 o 
  -4  11  12      395.56      430.49     27.64 o 
  -3  11  12      755.54      740.26     38.06 o 
  -2  11  12      439.40      452.29     25.57 o 
  -1  11  12      132.70      123.08     14.83 o 
   0  11  12      174.98      172.87     16.64 o 
   1  11  12      271.66      293.29     20.59 o 
   2  11  12      121.79      126.75     14.31 o 
   3  11  12      557.42      578.34     21.31 o 
   4  11  12       45.22       52.52      9.24 o 
   5  11  12      746.53      732.78     24.48 o 
   6  11  12      575.54      583.58     27.44 o 
   7  11  12       11.40       67.24     24.15 o 
   8  11  12      243.27      290.38     42.67 o 
   9  11  12      700.61      746.00     60.77 o 
  10  11  12      941.29      975.51     82.41 o 
  11  11  12      369.73      410.52     90.93 o 
  -3  12  12      783.62      767.96     38.71 o 
  -2  12  12      249.29      259.01     25.41 o 
  -1  12  12      516.19      584.48     43.46 o 
   0  12  12     1502.39     1495.04     54.78 o 
   1  12  12      592.41      599.18     31.93 o 
   2  12  12        1.46       -6.66     10.42 o 
   3  12  12      495.54      560.49     30.34 o 
   4  12  12      182.22      189.91     32.47 o 
   5  12  12       55.43       70.48     14.23 o 
   6  12  12      131.40      103.23     13.73 o 
   7  12  12       78.22       74.81     25.44 o 
   8  12  12       95.82       88.41     27.84 o 
   9  12  12      547.95      468.89     53.10 o 
  10  12  12      215.01      205.43     39.00 o 
  -2  13  12      124.76      133.17     20.25 o 
  -1  13  12     1088.51     1129.71     90.06 o 
   0  13  12      478.43      488.61     31.92 o 
   1  13  12      808.81      873.59     39.77 o 
   2  13  12     1077.00     1077.85     44.71 o 
   3  13  12      595.90      562.30     31.05 o 
   4  13  12      372.16      404.93     29.14 o 
   5  13  12      218.44      250.87     22.82 o 
   6  13  12      375.55      320.04     31.74 o 
   7  13  12       78.11       74.85     18.62 o 
   8  13  12        0.14        8.61     17.71 o 
   9  13  12       15.80       48.02     22.23 o 
  10  13  12        0.51        8.11     19.50 o 
   0  14  12        0.79        6.05     12.71 o 
   1  14  12       50.16       48.67     14.58 o 
   2  14  12      369.84      411.31     30.77 o 
   3  14  12      528.87      535.68     32.87 o 
   4  14  12      645.01      642.47     33.22 o 
   5  14  12     1352.06     1375.91     51.02 o 
   6  14  12      473.24      467.94     59.43 o 
   7  14  12      165.51      178.27     25.01 o 
   8  14  12      617.95      599.77     49.74 o 
   9  14  12      421.09      462.84     44.29 o 
   4  15  12       13.03        0.57     12.36 o 
   5  15  12      133.25      122.41     20.83 o 
   6  15  12      260.43      273.16     49.78 o 
   7  15  12      719.44      683.73     41.49 o 
  -7  -3  13      449.00      597.87     26.55 o 
  -6  -3  13      675.58      719.81     33.77 o 
  -5  -3  13      682.99      691.23     27.91 o 
  -4  -3  13      115.19       96.79     12.87 o 
  -3  -3  13      512.47      561.82     25.78 o 
  -2  -3  13      816.93      773.52     29.90 o 
  -1  -3  13      303.62      320.12     19.64 o 
  -8  -2  13       20.44       15.56      9.46 o 
  -7  -2  13       14.60       11.70      8.72 o 
  -6  -2  13        5.06       34.74      9.88 o 
  -5  -2  13      328.46      334.27     22.80 o 
  -4  -2  13      937.74      989.57     33.91 o 
  -3  -2  13      477.82      408.39     29.97 o 
  -2  -2  13      356.90      385.77     21.50 o 
  -1  -2  13      890.97      883.94     36.41 o 
   0  -2  13      440.41      434.09     18.57 o 
   1  -2  13      196.56      204.54     13.25 o 
  -9  -1  13      296.44      281.55     21.18 o 
  -8  -1  13      761.78      701.01     29.43 o 
  -7  -1  13      423.01      476.16     30.58 o 
  -6  -1  13      169.64      184.32     17.94 o 
  -5  -1  13        0.19       20.67      5.84 o 
  -4  -1  13      106.21      120.27      9.92 o 
  -3  -1  13       58.44       40.89      7.08 o 
  -2  -1  13      401.86      410.56     17.17 o 
  -1  -1  13      752.93      784.25     24.17 o 
   0  -1  13      274.62      264.68     15.35 o 
   1  -1  13      526.07      522.92     20.56 o 
   2  -1  13      653.98      654.82     21.64 o 
   3  -1  13      259.84      284.12     16.43 o 
  -9   0  13       36.02       15.75      7.71 o 
  -8   0  13      857.51      840.46     26.91 o 
  -7   0  13      572.74      483.66     19.59 o 
  -6   0  13      703.18      660.75     20.21 o 
  -5   0  13      822.52      874.00     23.59 o 
  -4   0  13      254.62      246.58     13.07 o 
  -3   0  13      125.55      110.38     14.14 o 
  -2   0  13       11.13        7.57      6.23 o 
  -1   0  13      461.73      437.21     23.77 o 
   0   0  13      108.84      105.21     10.37 o 
   1   0  13      353.57      326.23     20.20 o 
   2   0  13      282.49      250.04     15.80 o 
   3   0  13       91.22       78.91     10.46 o 
   4   0  13      720.21      652.22     24.28 o 
 -10   1  13       17.42       24.27     10.06 o 
  -9   1  13       38.30       28.94      8.63 o 
  -8   1  13       40.34       42.35      8.66 o 
  -7   1  13       19.91       23.19      7.37 o 
  -6   1  13      705.64      588.54     19.14 o 
  -5   1  13     1562.67     1531.91     34.85 o 
  -4   1  13      187.79      155.63     10.65 o 
  -3   1  13      376.72      388.81     15.47 o 
  -2   1  13     1224.28     1249.50     29.74 o 
  -1   1  13      647.97      606.50     20.63 o 
   0   1  13       46.59       39.01      7.42 o 
   1   1  13       93.28      104.89     10.38 o 
   2   1  13      676.45      716.97     24.09 o 
   3   1  13       14.56       24.12      7.71 o 
   4   1  13      115.92      109.65     11.94 o 
   5   1  13      135.01      123.42     12.93 o 
 -10   2  13       80.35       50.26     11.93 o 
  -9   2  13      202.65      196.75     18.07 o 
  -8   2  13        9.31       11.35      7.11 o 
  -7   2  13       60.40       70.54      9.63 o 
  -6   2  13       11.83       17.65      6.11 o 
  -5   2  13      133.85      123.15     10.13 o 
  -4   2  13      250.63      231.30     13.14 o 
  -3   2  13      288.13      288.61     13.99 o 
  -2   2  13      950.17     1058.77     26.55 o 
  -1   2  13       47.84       29.69      6.40 o 
   0   2  13      245.93      262.31     15.31 o 
   1   2  13     3685.88     3546.46     73.54 o 
   2   2  13      676.52      732.68     24.16 o 
   3   2  13       29.67       15.99      7.04 o 
   4   2  13      214.00      191.32     14.66 o 
   5   2  13      377.68      385.91     19.96 o 
   6   2  13        1.99       19.90      8.51 o 
  -9   3  13      280.31      266.49     21.97 o 
  -8   3  13      935.22      888.89     26.87 o 
  -7   3  13      250.98      239.46     14.95 o 
  -6   3  13      257.22      239.12     13.95 o 
  -5   3  13       68.27       78.85      8.69 o 
  -4   3  13      101.31      102.39      9.33 o 
  -3   3  13       12.15        8.19      5.34 o 
  -2   3  13       56.96       60.55      8.20 o 
  -1   3  13      240.49      345.01     25.84 o 
   0   3  13      115.88      119.11     10.63 o 
   1   3  13      206.49      233.07     14.69 o 
   2   3  13      979.25      924.15     23.22 o 
   3   3  13      909.71      986.16     37.08 o 
   4   3  13      724.76      695.53     20.29 o 
   5   3  13      406.79      428.93     17.09 o 
   6   3  13       37.98       34.59     10.23 o 
   7   3  13      177.88      177.40     13.74 o 
  -9   4  13      132.10      103.49     13.40 o 
  -8   4  13     1127.11     1168.61     30.31 o 
  -7   4  13      579.34      543.24     17.10 o 
  -6   4  13      243.18      213.94     10.53 o 
  -5   4  13      699.81      717.76     18.85 o 
  -4   4  13      318.89      390.60     24.80 o 
  -3   4  13      722.13      681.83     19.06 o 
  -2   4  13      134.19      155.80      9.81 o 
  -1   4  13        0.18        3.17      4.28 o 
   0   4  13        0.06       88.33      8.25 o 
   1   4  13        0.25       -3.03      4.13 o 
   2   4  13      172.50      164.36     10.66 o 
   3   4  13      996.45      955.95     24.93 o 
   4   4  13       86.42       79.16      8.52 o 
   5   4  13      280.67      239.97     13.33 o 
   6   4  13      688.16      629.50     20.78 o 
   7   4  13      240.68      230.67     16.13 o 
   8   4  13      304.94      315.13     21.20 o 
  -9   5  13        1.83        0.18      8.35 o 
  -8   5  13      241.74      209.56     14.60 o 
  -7   5  13      650.30      660.30     22.28 o 
  -6   5  13       64.63       74.05      7.55 o 
  -5   5  13      896.73      868.47     22.14 o 
  -4   5  13     2144.55     2057.03     41.66 o 
  -3   5  13       80.83       64.25      7.64 o 
  -2   5  13      529.18      512.23     16.62 o 
  -1   5  13     1275.19     1293.78     29.78 o 
   0   5  13      485.83      540.50     17.16 o 
   1   5  13      201.03      216.46     12.13 o 
   2   5  13       29.28       38.07      6.35 o 
   3   5  13       21.27       19.43      5.79 o 
   4   5  13        1.74        1.28      5.19 o 
   5   5  13      290.77      300.56     15.16 o 
   6   5  13      337.36      290.22     20.03 o 
   7   5  13        8.21        2.29      7.06 o 
   8   5  13      112.44       88.85     13.75 o 
  -8   6  13       63.08       45.22     16.90 o 
  -7   6  13      125.89      142.96     14.51 o 
  -6   6  13       14.34        5.42      6.83 o 
  -5   6  13       73.43       71.81      9.17 o 
  -4   6  13      287.14      346.38     14.86 o 
  -3   6  13      294.78      339.09     15.85 o 
  -2   6  13      741.85      704.91     20.31 o 
  -1   6  13     1422.18     1417.29     32.09 o 
   0   6  13      671.70      684.58     20.04 o 
   1   6  13      655.59      644.99     19.92 o 
   2   6  13      698.75      719.06     20.79 o 
   3   6  13      643.00      669.54     27.98 o 
   4   6  13       78.21       86.98      9.00 o 
   5   6  13       55.73       44.89      8.33 o 
   6   6  13      189.12      190.15     14.26 o 
   7   6  13       15.37       14.33      7.72 o 
   8   6  13       97.18       87.47     16.42 o 
   9   6  13       17.60       16.04     11.49 o 
  -8   7  13     1040.17     1071.42     42.81 o 
  -7   7  13      201.20      206.23     20.43 o 
  -6   7  13      103.83      121.78     15.04 o 
  -5   7  13      346.57      406.41     24.92 o 
  -4   7  13       41.05       30.72     11.62 o 
  -3   7  13       15.58       20.36      8.76 o 
  -2   7  13      121.19      138.52      9.80 o 
  -1   7  13       51.02      122.89      9.81 o 
   0   7  13      500.50      500.00     16.91 o 
   1   7  13      743.93      772.11     21.81 o 
   2   7  13      432.72      451.49     16.49 o 
   3   7  13      595.72      648.03     20.00 o 
   4   7  13      708.49      729.12     34.88 o 
   5   7  13      938.24      914.05     46.76 o 
   6   7  13      333.82      346.44     28.37 o 
   7   7  13       70.52       64.85     11.43 o 
   8   7  13      228.47      228.64     23.66 o 
   9   7  13       70.52       78.78     18.22 o 
  -7   8  13       59.54       40.46     22.27 o 
  -6   8  13      461.42      380.76     33.21 o 
  -5   8  13     1540.87     1514.12     64.24 o 
  -4   8  13      609.16      686.48     30.79 o 
  -3   8  13       82.83       81.40     11.06 o 
  -2   8  13      365.38      373.34     18.21 o 
  -1   8  13      147.46      135.23     11.65 o 
   0   8  13       22.32       44.87      8.99 o 
   1   8  13      117.41      107.88     11.24 o 
   2   8  13       64.16       53.92     10.45 o 
   3   8  13       81.16      101.67     12.23 o 
   4   8  13      456.53      513.76     19.93 o 
   5   8  13      882.23      886.09     31.48 o 
   6   8  13      194.23      197.96     16.73 o 
   7   8  13      490.72      506.42     25.01 o 
   8   8  13     1019.35     1076.54     47.81 o 
   9   8  13      103.49       45.09     21.01 o 
  10   8  13       78.97       55.51     23.57 o 
  -6   9  13      505.50      406.39     36.10 o 
  -5   9  13       83.30       98.09     19.18 o 
  -4   9  13      832.83      908.88    112.41 o 
  -3   9  13     1112.46     1128.11     44.39 o 
  -2   9  13      747.51      676.08     32.10 o 
  -1   9  13      158.64      171.64     17.03 o 
   0   9  13      126.61      134.29     12.33 o 
   1   9  13     1038.30     1062.52     33.30 o 
   2   9  13      215.66      180.65     15.07 o 
   3   9  13        2.48       -2.03      6.57 o 
   4   9  13        7.64       22.74     13.70 o 
   5   9  13       20.21       38.52     10.33 o 
   6   9  13      344.90      322.14     20.60 o 
   7   9  13      372.41      350.59     22.21 o 
   8   9  13      238.64      216.26     25.59 o 
   9   9  13      384.20      365.16     33.89 o 
  10   9  13      155.12      168.04     24.90 o 
  -5  10  13        3.07       -5.60     12.26 o 
  -4  10  13      291.24      303.73     23.10 o 
  -3  10  13      293.28      289.18     29.71 o 
  -2  10  13      453.26      446.05     32.92 o 
  -1  10  13     1048.26     1067.37     37.11 o 
   0  10  13      775.21      770.38     35.71 o 
   1  10  13      284.68      295.42     20.88 o 
   2  10  13      244.49      250.77     16.20 o 
   3  10  13      893.50      875.80     30.05 o 
   4  10  13      738.79      720.96     28.60 o 
   5  10  13       65.66       63.69     11.13 o 
   6  10  13       13.28       17.05      8.68 o 
   7  10  13        0.14        2.35      8.62 o 
   8  10  13       24.01       29.02     12.25 o 
   9  10  13      333.72      322.83     27.26 o 
  10  10  13      150.30      182.63     21.58 o 
  -4  11  13       25.11       35.75     12.03 o 
  -3  11  13      134.98      148.56     17.04 o 
  -2  11  13        1.57        1.74      8.56 o 
  -1  11  13      476.75      514.50     26.88 o 
   0  11  13      271.94      262.25     20.42 o 
   1  11  13       19.56        9.26      9.53 o 
   2  11  13      871.49      849.21     32.18 o 
   3  11  13     1981.76     1948.13     46.51 o 
   4  11  13      367.94      356.61     21.61 o 
   5  11  13      597.05      581.28     24.51 o 
   6  11  13      403.70      397.75     27.87 o 
   7  11  13      204.07      227.80     27.41 o 
   8  11  13      115.29      128.79     21.68 o 
   9  11  13       18.88       39.19     25.05 o 
  10  11  13       40.86       27.97     27.32 o 
  -3  12  13      181.80      150.53     18.08 o 
  -2  12  13        1.48        1.69     10.09 o 
  -1  12  13      140.24      224.06     20.23 o 
   0  12  13      205.19      213.74     19.11 o 
   1  12  13       49.77       25.52     10.47 o 
   2  12  13      172.48      163.25     20.37 o 
   3  12  13        6.25       42.55     13.36 o 
   4  12  13       50.48       41.98     13.90 o 
   5  12  13      691.99      642.11     48.97 o 
   6  12  13     1561.12     1582.82     61.92 o 
   7  12  13      474.75      505.07     36.77 o 
   8  12  13       60.33       47.08     27.08 o 
   9  12  13      335.07      299.21     45.74 o 
  -1  13  13      913.02      881.75     58.90 o 
   0  13  13       59.00       71.57     16.41 o 
   1  13  13      145.60      162.26     20.95 o 
   2  13  13      312.92      333.61     28.00 o 
   3  13  13      126.15      104.51     18.10 o 
   4  13  13       55.27       65.77     15.46 o 
   5  13  13       37.60       39.59     19.16 o 
   6  13  13        0.68        8.35     19.64 o 
   7  13  13      203.37      182.69     23.84 o 
   8  13  13      371.40      368.15     31.89 o 
   9  13  13      362.14      358.02     49.61 o 
   1  14  13      683.90      749.36     38.75 o 
   2  14  13      505.95      550.79     42.59 o 
   3  14  13       86.91       84.46     17.32 o 
   4  14  13      128.33      123.46     25.28 o 
   5  14  13      480.29      565.37     33.04 o 
   6  14  13       81.79       86.20     20.93 o 
   7  14  13       12.61       17.85     20.58 o 
  -4  -2  14     1039.83     1036.28     36.47 o 
  -3  -2  14        8.99        2.79      8.21 o 
  -7  -1  14       18.36        2.34      9.07 o 
  -6  -1  14       83.54       55.40     17.11 o 
  -5  -1  14      356.70      389.32     36.25 o 
  -4  -1  14      219.60      191.98     16.92 o 
  -3  -1  14      250.04      256.48     20.67 o 
  -2  -1  14      625.32      623.91     21.47 o 
  -1  -1  14      809.90      863.81     29.71 o 
   0  -1  14       29.28       28.64      7.99 o 
  -8   0  14      474.93      482.82     21.02 o 
  -7   0  14      127.90      100.84     10.92 o 
  -6   0  14       68.38       67.06     11.02 o 
  -5   0  14       88.13      100.72     10.78 o 
  -4   0  14       10.61       32.64      6.86 o 
  -3   0  14      143.78      131.74     12.34 o 
  -2   0  14      581.92      523.33     19.82 o 
  -1   0  14      159.76      162.59     16.67 o 
   0   0  14      149.40      145.85     12.25 o 
   1   0  14      808.49      826.67     26.81 o 
   2   0  14      665.73      664.24     28.14 o 
  -8   1  14       82.71       70.26     12.78 o 
  -7   1  14       29.66       40.07      8.48 o 
  -6   1  14      972.75      894.60     25.27 o 
  -5   1  14      784.30      788.84     25.34 o 
  -4   1  14       49.94       37.88      7.91 o 
  -3   1  14       13.56       42.29      7.20 o 
  -2   1  14        2.05        9.98      6.51 o 
  -1   1  14        2.07       10.06      6.48 o 
   0   1  14      532.52      505.27     20.56 o 
   1   1  14      237.72      229.64     15.48 o 
   2   1  14       23.03       17.87      7.63 o 
   3   1  14      175.39      154.81     13.88 o 
  -8   2  14      297.53      322.93     17.74 o 
  -7   2  14      106.51      112.40     16.94 o 
  -6   2  14      668.61      669.31     21.59 o 
  -5   2  14      824.35      772.01     23.05 o 
  -4   2  14      357.29      323.46     19.41 o 
  -3   2  14      621.14      575.15     19.19 o 
  -2   2  14      708.32      746.38     22.10 o 
  -1   2  14       24.57       43.52      8.08 o 
   0   2  14        1.78        0.18      5.99 o 
   1   2  14      146.74      146.54     12.52 o 
   2   2  14       93.65      104.06     11.36 o 
   3   2  14      189.02      186.34     14.59 o 
   4   2  14        4.97        0.21      7.43 o 
   5   2  14      166.00      172.67     15.32 o 
  -8   3  14       46.52       43.21      9.25 o 
  -7   3  14      151.18      128.48     11.98 o 
  -6   3  14        2.02       19.52      6.87 o 
  -5   3  14      168.77      173.43     12.42 o 
  -4   3  14      971.70      968.11     26.37 o 
  -3   3  14      874.79      903.95     25.21 o 
  -2   3  14      416.66      382.83     22.13 o 
  -1   3  14      818.52      748.80     24.47 o 
   0   3  14      287.39      295.43     17.11 o 
   1   3  14      230.32      226.09     15.15 o 
   2   3  14      561.73      604.83     28.74 o 
   3   3  14      164.66      170.66     13.93 o 
   4   3  14       46.50       43.75      9.57 o 
   5   3  14       52.53       37.84      9.81 o 
   6   3  14       57.86       43.47     10.59 o 
  -8   4  14      191.21      179.70     18.16 o 
  -7   4  14       79.15       87.16     19.45 o 
  -6   4  14      263.51      307.55     15.68 o 
  -5   4  14       57.04       59.11      8.62 o 
  -4   4  14      149.36      227.23     15.06 o 
  -3   4  14        0.87        0.74      6.23 o 
  -2   4  14      424.12      374.07     18.30 o 
  -1   4  14      963.84     1011.26     24.57 o 
   0   4  14      519.22      650.34     20.40 o 
   1   4  14        2.61       -0.20      4.57 o 
   2   4  14     1149.09     1122.11     27.67 o 
   3   4  14     1542.14     1491.90     34.23 o 
   4   4  14       60.77       60.28      8.07 o 
   5   4  14      375.56      396.59     17.03 o 
   6   4  14      256.87      254.27     14.60 o 
  -8   5  14     1009.22      978.81     28.32 o 
  -7   5  14      787.68      795.49     25.25 o 
  -6   5  14       36.02       40.71      6.93 o 
  -5   5  14      183.20      181.37     10.58 o 
  -4   5  14      480.77      494.21     16.92 o 
  -3   5  14      130.74      162.52     10.76 o 
  -2   5  14        9.83        9.76      5.54 o 
  -1   5  14       28.09       18.67      6.02 o 
   0   5  14      114.56      115.15      9.40 o 
   1   5  14      251.00      298.83     14.20 o 
   2   5  14      259.16      252.00     13.27 o 
   3   5  14      271.53      265.16     13.90 o 
   4   5  14      253.60      229.33     13.76 o 
   5   5  14     1348.04     1499.34     39.61 o 
   6   5  14      611.61      612.39     23.54 o 
   7   5  14       16.99       22.57      8.48 o 
  -7   6  14      580.41      527.34     23.89 o 
  -6   6  14      650.79      628.98     20.27 o 
  -5   6  14      439.21      443.24     17.30 o 
  -4   6  14      953.72      995.57     24.86 o 
  -3   6  14      372.43      404.15     15.53 o 
  -2   6  14      116.28      151.80     10.66 o 
  -1   6  14      444.59      433.48     16.65 o 
   0   6  14      213.78      208.15     12.64 o 
   1   6  14       32.46       32.71      6.55 o 
   2   6  14        0.92       36.02      9.22 o 
   3   6  14      103.24      102.17      9.63 o 
   4   6  14      312.66      289.73     15.46 o 
   5   6  14      233.11      228.70     19.22 o 
   6   6  14      182.13      159.81     14.22 o 
   7   6  14      307.26      291.02     18.58 o 
   8   6  14      518.01      499.26     27.20 o 
  -7   7  14      107.94      117.78     14.28 o 
  -6   7  14      133.77      135.93     14.46 o 
  -5   7  14      304.39      340.28     20.25 o 
  -4   7  14      248.02      242.71     17.12 o 
  -3   7  14      725.34      694.11     26.96 o 
  -2   7  14     1228.00     1193.40     29.06 o 
  -1   7  14      742.04      749.23     23.24 o 
   0   7  14      979.65      975.35     30.36 o 
   1   7  14      191.01      184.04     12.22 o 
   2   7  14      199.49      177.74     12.00 o 
   3   7  14      190.53      197.18     14.39 o 
   4   7  14       61.55       63.38     10.05 o 
   5   7  14      182.29      188.60     14.79 o 
   6   7  14      106.86       96.26     11.59 o 
   7   7  14      418.64      436.39     30.30 o 
   8   7  14       36.74       30.66     10.40 o 
  -6   8  14      138.17       62.53     21.08 o 
  -5   8  14       20.03       28.46     11.17 o 
  -4   8  14       90.27       92.21     27.67 o 
  -3   8  14        3.38       -3.29      7.08 o 
  -2   8  14      160.60      137.52     13.50 o 
  -1   8  14      336.97      328.35     20.33 o 
   0   8  14      942.41      969.56     31.12 o 
   1   8  14     1539.56     1573.17     44.82 o 
   2   8  14     1023.92     1013.58     35.79 o 
   3   8  14      581.70      558.82     25.50 o 
   4   8  14      193.87      180.81     14.08 o 
   5   8  14      398.01      386.16     23.49 o 
   6   8  14       73.15       54.94     10.82 o 
   7   8  14      159.84      138.62     15.45 o 
   8   8  14      165.80      167.29     17.17 o 
  -5   9  14      217.79      226.24     27.24 o 
  -4   9  14      714.42      799.62     44.34 o 
  -3   9  14      281.27      269.86     28.04 o 
  -2   9  14        6.58        5.26      9.92 o 
  -1   9  14       35.23       17.99      9.52 o 
   0   9  14        5.25        6.16      8.31 o 
   1   9  14       53.08       61.98     13.25 o 
   2   9  14      557.54      529.82     26.67 o 
   3   9  14      879.99      893.92     35.11 o 
   4   9  14      261.46      300.31     41.09 o 
   5   9  14      571.99      592.19     33.33 o 
   6   9  14     1702.00     1520.56     59.54 o 
   7   9  14      277.57      257.65     25.86 o 
   8   9  14       96.17       91.95     17.42 o 
   9   9  14      254.85      245.99     26.63 o 
  -4  10  14      728.51      745.09     63.50 o 
  -3  10  14      433.40      529.92     72.02 o 
  -2  10  14      734.52      708.80     35.15 o 
  -1  10  14      760.11      796.74     36.90 o 
   0  10  14      419.33      461.28     29.05 o 
   1  10  14       17.24       47.48     10.03 o 
   2  10  14       38.08       32.51     11.01 o 
   3  10  14        1.81        7.15      8.25 o 
   4  10  14       53.90       61.24     14.74 o 
   5  10  14       86.38       92.33     16.91 o 
   6  10  14      299.48      370.61     22.55 o 
   7  10  14      387.66      411.42     24.74 o 
   8  10  14      456.04      469.68     36.68 o 
   9  10  14     1383.79     1425.80     46.90 o 
  -3  11  14       21.39        6.34     10.56 o 
  -2  11  14      353.40      398.83     28.94 o 
  -1  11  14     1475.58     1476.03     47.43 o 
   0  11  14      712.94      730.40     31.11 o 
   1  11  14       13.59        3.78      9.59 o 
   2  11  14      695.68      796.36     36.64 o 
   3  11  14     1125.98     1180.23     45.46 o 
   4  11  14       28.65       31.18     13.95 o 
   5  11  14       18.82       28.30     10.42 o 
   6  11  14       14.71       38.36     10.46 o 
   7  11  14        9.07       18.67     11.08 o 
   8  11  14       66.02       70.12     15.26 o 
  -2  12  14      219.51      280.89     36.27 o 
  -1  12  14       76.22       80.09     14.69 o 
   0  12  14      312.50      296.04     22.88 o 
   1  12  14      720.90      758.79     32.13 o 
   2  12  14      315.28      304.92     22.82 o 
   3  12  14      387.99      435.51     30.18 o 
   4  12  14      302.29      344.06     27.18 o 
   5  12  14      533.67      577.20     26.31 o 
   6  12  14      842.63      909.98     55.43 o 
   7  12  14      119.87      113.37     20.30 o 
   8  12  14       16.90       29.25     16.50 o 
   0  13  14       34.75       27.62     14.62 o 
   1  13  14      176.69      173.06     22.15 o 
   2  13  14       50.03       32.01     14.50 o 
   3  13  14       44.92       42.03     15.66 o 
   4  13  14      760.40      730.48     44.91 o 
   5  13  14      220.68      240.40     28.75 o 
   6  13  14      325.58      335.00     47.14 o 
   7  13  14      754.86      786.27     42.39 o 
  -4   0  15       81.29       75.95      9.95 o 
  -3   0  15      631.02      632.97     22.46 o 
  -2   0  15      631.48      561.12     21.88 o 
  -6   1  15       20.40       25.06      7.71 o 
  -5   1  15       59.03       49.30      8.49 o 
  -4   1  15      358.50      374.91     20.27 o 
  -3   1  15      241.41      343.14     17.97 o 
  -2   1  15       35.55       40.82      8.74 o 
  -1   1  15      236.20      241.99     16.38 o 
   0   1  15     1135.72     1097.94     34.88 o 
   1   1  15      463.26      484.59     21.92 o 
  -6   2  15      278.60      236.17     15.04 o 
  -5   2  15        2.34        2.58      6.60 o 
  -4   2  15       29.31       28.00      7.51 o 
  -3   2  15      145.27      170.01     12.60 o 
  -2   2  15       29.73       22.29      7.83 o 
  -1   2  15      504.17      503.12     20.45 o 
   0   2  15      128.36      116.00     12.03 o 
   1   2  15      169.12      142.61     13.24 o 
   2   2  15      444.28      480.70     21.98 o 
  -7   3  15      382.28      334.42     19.04 o 
  -6   3  15      120.11      118.03     11.55 o 
  -5   3  15      273.74      281.85     22.79 o 
  -4   3  15     1344.97     1288.15     35.04 o 
  -3   3  15      287.84      286.56     16.03 o 
  -2   3  15        5.52        3.99      6.47 o 
  -1   3  15      170.26      206.26     14.88 o 
   0   3  15      255.87      226.89     15.86 o 
   1   3  15       43.55       42.20      9.26 o 
   2   3  15     1025.15     1053.89     32.26 o 
   3   3  15       42.75       41.41      9.75 o 
   4   3  15        1.14       10.20      8.55 o 
  -7   4  15       91.70      105.42     12.13 o 
  -6   4  15      186.57      168.21     12.63 o 
  -5   4  15      920.83      923.01     27.03 o 
  -4   4  15      303.72      288.25     16.25 o 
  -3   4  15      184.91      170.99     21.08 o 
  -2   4  15      989.73      988.93     34.20 o 
  -1   4  15     1486.13     1541.43     40.29 o 
   0   4  15      121.45      124.57     12.24 o 
   1   4  15       38.13       26.09      8.23 o 
   2   4  15      312.84      290.78     18.12 o 
   3   4  15      292.62      253.65     17.51 o 
   4   4  15       29.68       23.24      8.92 o 
   5   4  15      344.63      339.88     21.07 o 
  -6   5  15       12.41       12.74      7.21 o 
  -5   5  15        0.13       -2.51      6.63 o 
  -4   5  15        3.90        7.91      6.59 o 
  -3   5  15      236.26      228.12     12.56 o 
  -2   5  15      998.36      990.01     25.41 o 
  -1   5  15      461.87      500.59     24.52 o 
   0   5  15      415.54      421.72     15.88 o 
   1   5  15     1011.90      963.84     25.54 o 
   2   5  15      658.69      711.20     21.44 o 
   3   5  15       53.67       47.47      8.00 o 
   4   5  15       88.29       59.30      8.68 o 
   5   5  15      351.67      368.03     19.16 o 
  -6   6  15      486.82      524.43     19.14 o 
  -5   6  15       37.33       36.67      7.13 o 
  -4   6  15       21.48       42.96      7.48 o 
  -3   6  15        3.94       19.23      6.58 o 
  -2   6  15      157.68      226.85     13.05 o 
  -1   6  15        0.26       -7.75      5.44 o 
   0   6  15      571.18      571.10     19.18 o 
   1   6  15      380.48      409.50     17.33 o 
   2   6  15      316.53      331.59     15.99 o 
   3   6  15      263.91      304.50     27.05 o 
   4   6  15      999.88      954.44     36.67 o 
   5   6  15      889.28      880.65     29.18 o 
   6   6  15       64.25       64.94     10.72 o 
  -6   7  15      906.58      970.42     39.36 o 
  -5   7  15      469.56      501.86     22.80 o 
  -4   7  15       83.55      103.24     18.13 o 
  -3   7  15      759.35      783.12     40.63 o 
  -2   7  15      299.27      302.06     16.95 o 
  -1   7  15        0.49       36.51      7.21 o 
   0   7  15       22.69       19.44      6.90 o 
   1   7  15      280.90      328.32     16.24 o 
   2   7  15        7.93       17.40      7.25 o 
   3   7  15      440.34      451.95     20.50 o 
   4   7  15      197.33      200.52     15.19 o 
   5   7  15       72.93       94.46     13.63 o 
   6   7  15      375.35      381.40     20.84 o 
  -5   8  15      266.39      212.80     20.57 o 
  -4   8  15      283.80      289.59     25.08 o 
  -3   8  15      105.05       93.68     12.23 o 
  -2   8  15      321.98      307.48     19.79 o 
  -1   8  15      328.64      319.77     19.80 o 
   0   8  15      927.17      986.03     33.68 o 
   1   8  15      415.48      419.24     24.05 o 
   2   8  15       14.79       10.68      8.62 o 
   3   8  15       11.06        9.23     10.23 o 
   4   8  15      309.44      370.32     23.25 o 
   5   8  15        0.61        1.26     10.15 o 
   6   8  15      312.00      293.93     21.56 o 
   7   8  15        5.67       -2.56      8.85 o 
  -4   9  15      461.57      451.19     34.85 o 
  -3   9  15      274.16      278.92     29.06 o 
  -2   9  15       59.62       39.25     14.73 o 
  -1   9  15      140.27      111.67     23.60 o 
   0   9  15      176.28      155.00     23.85 o 
   1   9  15      151.92      121.18     15.64 o 
   2   9  15      999.66      962.93     37.48 o 
   3   9  15      893.85      893.29     36.13 o 
   4   9  15       29.52       18.65     11.51 o 
   5   9  15       33.09       29.74     12.49 o 
   6   9  15      105.97       99.63     28.78 o 
   7   9  15      197.24      191.21     51.63 o 
  -3  10  15      119.45      138.57     22.67 o 
  -2  10  15        3.99        7.99     13.65 o 
  -1  10  15      386.26      405.07     66.54 o 
   0  10  15       97.45       71.03     37.00 o 
   1  10  15       22.73       11.33      9.88 o 
   2  10  15      562.52      561.55     28.66 o 
   3  10  15      462.43      446.14     26.60 o 
   4  10  15       83.08       37.49     12.05 o 
   5  10  15      275.96      265.93     22.92 o 
   6  10  15      472.55      478.21     28.96 o 
   7  10  15      113.79      110.14     21.02 o 
  -2  11  15       20.17       27.67     21.07 o 
  -1  11  15      153.36      202.74     24.22 o 
   0  11  15      134.31      156.33     29.23 o 
   1  11  15       15.55       -0.12     11.04 o 
   2  11  15       58.53       94.42     18.45 o 
   3  11  15      275.74      314.29     29.95 o 
   4  11  15      246.57      207.79     18.03 o 
   5  11  15      192.16      192.67     18.52 o 
   6  11  15      170.85      183.92     19.82 o 
   7  11  15       23.09        9.95     12.06 o 
   0  12  15      574.40      628.09     31.57 o 
   1  12  15       72.82       44.97     15.06 o 
   2  12  15       31.37       25.29     12.87 o 
   3  12  15       65.84       85.93     16.36 o 
   4  12  15        0.75       24.56     12.88 o 
   5  12  15        6.94        1.83     10.08 o 
   6  12  15      460.52      481.47     31.26 o 
  -4   3  16       97.72      104.15     11.28 o 
  -3   3  16       14.24       11.53      7.57 o 
  -2   3  16      291.20      337.47     26.72 o 
  -1   3  16      223.46      262.47     19.69 o 
   0   3  16        4.12       10.27      8.05 o 
  -4   4  16      176.87      161.57     13.47 o 
  -3   4  16        0.77        0.36      7.04 o 
  -2   4  16       26.33       23.70      7.92 o 
  -1   4  16       50.68       49.20      9.13 o 
   0   4  16        8.49       67.31     12.65 o 
   1   4  16       14.48       13.56      8.38 o 
   2   4  16      129.63      122.86     13.33 o 
  -4   5  16      134.84      152.94     13.25 o 
  -3   5  16      244.01      249.03     15.95 o 
  -2   5  16      869.58      923.23     30.15 o 
  -1   5  16      167.52      162.86     14.39 o 
   0   5  16       54.67       41.06      9.58 o 
   1   5  16      128.07      132.84     13.55 o 
   2   5  16        4.18        5.56      7.91 o 
   3   5  16       12.87        4.17      8.50 o 
  -4   6  16      375.76      349.38     18.91 o 
  -3   6  16      907.89      919.19     25.47 o 
  -2   6  16       64.11       71.93      8.75 o 
  -1   6  16      286.18      260.00     14.09 o 
   0   6  16      686.07      687.18     21.60 o 
   1   6  16      515.52      515.97     20.84 o 
   2   6  16      135.61      128.73     11.25 o 
   3   6  16       54.42       53.16      9.48 o 
   4   6  16      272.87      264.29     17.32 o 
  -4   7  16       48.81       38.78     10.21 o 
  -3   7  16       23.73       24.29      9.01 o 
  -2   7  16       31.15       10.29      8.34 o 
  -1   7  16      458.50      478.83     34.30 o 
   0   7  16      661.47      682.63     24.45 o 
   1   7  16      131.84      117.94     12.30 o 
   2   7  16      358.83      327.26     18.52 o 
   3   7  16      483.08      462.83     21.53 o 
   4   7  16      347.81      331.18     19.63 o 
  -3   8  16      109.31      106.99     14.65 o 
  -2   8  16       30.90       39.99     10.44 o 
  -1   8  16       10.37       13.58      8.64 o 
   0   8  16        0.01       13.86      8.37 o 
   1   8  16       91.40       87.86     13.50 o 
   2   8  16      465.11      445.40     25.67 o 
   3   8  16      118.31      100.21     13.95 o 
   4   8  16       85.15       92.95     13.59 o 
   5   8  16      853.40      825.47     40.90 o 
  -2   9  16      427.02      438.43     38.87 o 
  -1   9  16      518.37      518.56     40.13 o 
   0   9  16      169.07      144.94     17.58 o 
   1   9  16       43.22       50.95     14.54 o 
   2   9  16       56.15        1.15     15.39 o 
   3   9  16        0.70       -1.62     10.28 o 
   4   9  16       42.91       60.92     14.73 o 
   5   9  16      255.52      284.98     26.74 o 
  -1  10  16      424.79      437.86     34.38 o 
   0  10  16       83.83       70.72     14.53 o 
   1  10  16      408.23      412.13     49.30 o 
   2  10  16     1363.72     1379.58     48.61 o 
   3  10  16      216.33      199.15     20.29 o 
   4  10  16      130.55      126.51     17.24 o 
   5  10  16      154.09      119.94     16.67 o 
   1  11  16      205.74      153.02     26.79 o 
   2  11  16      133.17      131.68     31.87 o 
   3  11  16      404.52      429.87     28.99 o 
   4  11  16      803.66      759.91     35.21 o 
                                                 
